# Supplementary material for: Broad Ecological Niche in Seashore Lichens Emerges From a Stable, Selective Association With Generalist Algal Symbionts
Source: Ecol Evol. 2025 Dec 16;15(12):e72639. doi: 10.1002/ece3.72639 (PMC12706530; doi:10.1002/ece3.72639)
Supplement: Supplementary file 1 — Table S1: Collection data, symbiont identity, and GenBank accession numbers. Localities where free‐living algal communities were also sampled are highlighted in blue. Table S2: Taxonomic assignment and best BLAST match for each amplicon obtained from metabarcoding of free‐living algal communities. Table S3: Genera detected by metabarcoding in free‐living algal communities and the number of reads per locality. For the family Ulotrichaceae, genera could not be reliably distinguished based on ITS2 sequences; therefore, read counts were summed at the family level. [file ECE3-15-e72639-s001.xlsx]

## Sheet: Table S1
Table S1 Collection data, symbiont identity and GenBank accession numbers. Localities where free-living algal communities were also sampled are highlighted in blue.
Sample code	Mycobiont (nrITS/mtSSU GenBank accession)	Photobiont (nrSSU/nrITS GenBank accession)	Herbarium code	Locality
Balt01	Hydropunctaria maura (PP920102/-)	Pseudendoclonium submarinum (PP925725/-)	U. Schiefelbein 5356	Finland, Varsinais-Suomi, Lillandet Island N60.22111111 E22.09541667
Balt02	Hydropunctaria maura (PP920103/-)	Pseudendoclonium submarinum (PP925726/-)	U. Schiefelbein 5353	Finland, Varsinais-Suomi , Kyrklandet Island N60.16641667 E21.69152778
Balt03	Hydropunctaria maura (PP920104/-)	Pseudendoclonium submarinum (PP925727/-)	U. Schiefelbein 5357	Finland, Varsinais-Suomi, Mussalo Island N60.53427778 E21.53783333
Balt04	Hydropunctaria aractina (PP920105/PP920188)	Pseudendoclonium submarinum (PP925728/PP920456)	U. Schiefelbein 5355	Finland, Varsinais-Suomi, Mossala Island N60.28883333 E21.43975
Balt05	Hydropunctaria maura (PP920106/-)	Pseudendoclonium submarinum (PP925729/-)	U. Schiefelbein 5362	Finland, Åland, Herrö N59.96944444 E20.17738889
Balt06	Hydropunctaria maura (PP920107/-)	Pseudendoclonium submarinum (PP925730/-)	U. Schiefelbein 5366	Finland, Ålandy, Järsö Island N60.01152778 E19.9855
Balt07	Hydropunctaria maura (PP920108/-)	Pseudendoclonium submarinum (PP925731/-)	U. Schiefelbein 5367	Sweden, Stockholm, Kapellskär N59.711 E19.05080556
Balt08	Hydropunctaria maura (PP920109/-)	Pseudendoclonium submarinum (PP925732/-)	U. Schiefelbein 5372	Sweden, Södermanland, Trosa N58.87116667 E17.57647222
Balt09	Hydropunctaria maura (PP920110/-)	Pseudendoclonium submarinum (PP925733/-)	U. Schiefelbein 5386	Sweden, Kalmar, Öland, Trollskogen N57.35655556 E17.1245833
Balt10	Hydropunctaria maura (PP920111//-)	Pseudendoclonium submarinum (PP925734/-)	U. Schiefelbein 5384	Sweden, Kalmar,Öland, Byxelkrok N57.33827778 E17.01452778
Balt11	Hydropunctaria maura (PP920112/-)	Pseudendoclonium submarinum (PP925735/-)	U. Schiefelbein 5387	Sweden, Kalmar, Öland, Vikegård N57.07786111 E16.97519444
Balt12	Hydropunctaria maura (PP920113/-)	Pseudendoclonium submarinum (PP925736/-)	U. Schiefelbein 5378	Sweden, Östergötland, Gryt N58.17119444 E16.84872222
Balt13	Hydropunctaria aractina (PP920114/PP920189)	Pseudendoclonium submarinum (PP925737/PP920457)	U. Schiefelbein 5374	Sweden, Södermanland, Nävekvarn N58.62322222 E16.79588889
Balt14	Hydropunctaria maura (PP920115/-)	Pseudendoclonium submarinum (PP925738/-)	U. Schiefelbein 5373	Sweden, Södermanland, Nävekvarn N58.62388889 E16.79238889
Balt15	Hydropunctaria maura (PP920116/-)	Pseudendoclonium submarinum (PP925739/-)	U. Schiefelbein 5380	Sweden, Kalmar, Västervik N57.73405556 E16.675
Balt16	Hydropunctaria maura (PP920117/-)	Pseudendoclonium submarinum (PP925740/-)	U. Schiefelbein 5375	Sweden, Östergötland, Östra Husby N58.62861111 E16.59519444
Balt17	Hydropunctaria maura (PP920118/-)	Pseudendoclonium submarinum (PP925741/-)	U. Schiefelbein 5388	Sweden, Kalmar, Stora Rör N56.75730556 E16.52627778
Balt18	Hydropunctaria maura (PP920119/-)	Pseudendoclonium submarinum (PP925742/-)	U. Schiefelbein 5383	Sweden, Kalmar, Västervik N57.72625 E16.52513889
Balt19	Hydropunctaria maura (PP920120/-)	Pseudendoclonium submarinum (PP925743/-)	U. Schiefelbein 5381	Sweden, Kalmar, Björnhuvudsfjärden N57.63433333 E16.50413889
Balt20	Hydropunctaria maura (PP920121/-)	Pseudendoclonium submarinum (PP925744/-)	U. Schiefelbein 5389	Sweden, Kalmar, Stensö N56.64783333 E16.31880556
Balt21	Hydropunctaria aractina (PP920122/PP920190)	Pseudendoclonium submarinum (PP925745/-)	U. Schiefelbein 5417	Sweden, Blekinge, Kugebodda N56.12363889 E15.35172222
Balt22	Hydropunctaria maura (PP920123/-)	Pseudendoclonium submarinum (PP925746/-)	PRC 8971	Denmark, Bornholm, Nexo N55.081 E15.15597222
Balt23	Hydropunctaria aractina (PP920124/-)	Pseudendoclonium submarinum (-/PP920458)	PRC 8971
Balt24	Hydropunctaria maura (PP920125/-)	Pseudendoclonium submarinum (-/PP920459)	PRC 8971
Balt25	Hydropunctaria maura (PP920126/-)	Pseudendoclonium submarinum (PP925747/PP920460)	PRC 8973	Denmark, Bornholm, Grisby N55.11966667 E15.14713889
Balt26	Hydropunctaria maura (PP920127/-)	Pseudendoclonium submarinum (-/PP920461)	PRC 8972	Denmark, Bornholm, Balka N55.04238889 E15.11588889
Balt27	Hydropunctaria maura (PP920128/-)	Pseudendoclonium submarinum (-/PP920462)	PRC 8972
Balt28	Hydropunctaria maura (PP920129/-)	Pseudendoclonium submarinum (-/PP920463)	PRC 8972
Balt29	Hydropunctaria maura (PP920130/-)	Pseudendoclonium submarinum (-/PP920464)	PRC 8972
Balt30	Hydropunctaria maura (PP920131/-)	Pseudendoclonium submarinum (PP925748/PP920465)	PRC 8975	Denmark, Bornholm, Osand Bugt N55.29138889 E14.77780556
Balt31	Hydropunctaria sp. (PP920132/-)	Pseudendoclonium sp. P1 (PP925749/-)	PRC 8976
Balt32	Hydropunctaria maura (PP920133/-)	Pseudendoclonium submarinum (PP925750/PP920466)	U. Schiefelbein 5407	Sweden, Skåne, Brantevik N55.51569444 E14.34836111
Balt34	Hydropunctaria maura (PP920135/-)	Pseudendoclonium submarinum (PP925752/-)	U. Schiefelbein 5400	Sweden, Skåne, Svarte N55.42636111 E13.71172222
Balt35	Hydropunctaria maura (PP920136/-)	Pseudendoclonium submarinum (PP925753/-)	U. Schiefelbein 5391	Germany, Mecklenburg-Vorpommern, Rügen Island N54.5818333 E13.64330556
Balt36	Hydropunctaria maura (PP920137/-)	Pseudendoclonium submarinum (PP925754/-)	U. Schiefelbein 5255	Germany, Mecklenburg-Vorpommern, Rügen Island N54.39863889 E13.62580556
Balt37	Hydropunctaria maura (PP920138/-)	Pseudendoclonium submarinum (PP925755/-)	U. Schiefelbein 5256	Germany, Mecklenburg-Vorpommern, Rügen Island N54.58511111 E13.61711111
Balt38	Hydropunctaria maura (PP920139/-)	Pseudendoclonium submarinum (PP925756/-)	U. Schiefelbein 5399	Sweden, Skåne, Abbekås N55.38705556 E13.57513889
Balt43	Hydropunctaria maura (PP920144/PP920194)	Pseudendoclonium submarinum (PP925762/PP920469)	U. Schiefelbein 5262	Germany, Mecklenburg-Vorpommern, Rügen Island N54.68205556 E13.37113889
Balt44	Hydropunctaria maura (PP920145/-)	Pseudendoclonium submarinum (PP925763/-)	U. Schiefelbein 5261	Germany, Mecklenburg-Vorpommern, Rügen Island N54.68177778 E13.36911111
Balt45	Hydropunctaria maura (PP920146/-)	Pseudendoclonium submarinum (PP925764/PP920470)	PRC 8980	Sweden, Halland, Laxvik N56.59755556 E12.92116667
Balt46	Hydropunctaria maura (PP920147/-)	Pseudendoclonium submarinum (-/PP920471)	PRC 8980
Balt47	Hydropunctaria maura (PP920148/-)	Pseudendoclonium submarinum (-/PP920472)	PRC 8980
Balt53	Hydropunctaria maura (PP920154/-)	Pseudendoclonium submarinum (-/PP920477)	PRC 8984	Sweden, Skåne, Barsebäckshamn N55.75311111 E12.90238889
Katt01	Hydropunctaria maura (PP920159/-)	Pseudendoclonium submarinum (PP925771/-)	U. Schiefelbein 5447	Sweden, Halland, Tylösand N56.64202778 E12.73494444
Katt02	Hydropunctaria maura (PP920160/-)	Pseudendoclonium submarinum (PP925772/-)	U. Schiefelbein 5450	Sweden, Halland, Grimsholmen N56.83991667 E12.55402778
Katt03	Hydropunctaria oceanica (PP920161/PP920199)	Pseudendoclonium submarinum (PP925773/PP920480)	U. Schiefelbein 5451
Katt04	Hydropunctaria maura (PP920162/-)	Pseudendoclonium submarinum (-/PP920481)	PRC 8979	Sweden, Skåne, Kullaberg - Josefinelust N56.29961111 E12.48277778
Katt05	Hydropunctaria maura (PP920163/-)	Pseudendoclonium submarinum (PP925774/PP920482)	PRC 8979
Katt06	Hydropunctaria maura (PP920164/-)	Pseudendoclonium submarinum (-/PP920483)	PRC 8979
Katt07	Hydropunctaria maura (PP920165/-)	Pseudendoclonium submarinum ( -/PP920484)	PRC 8979
Katt08	Hydropunctaria maura (PP920166/-)	Pseudendoclonium submarinum (PP925775/-)	U. Schiefelbein 5431	Sweden, Skåne, Kullaberg N56.30016667 E12.47680556
Katt09	Hydropunctaria maura (PP920167/-)	Pseudendoclonium submarinum (PP925776/-)	U. Schiefelbein 5432
Katt12	Hydropunctaria maura (PP920170/-)	Pseudendoclonium submarinum (PP925779/PP920485)	PRC 8977	Sweden, Skåne, Kullaberg - Ransvik N56.29108333 E12.47630556
Katt13	Hydropunctaria maura (PP920171/-)	Pseudendoclonium submarinum (-/PP920486)	PRC 8977
Katt14	Hydropunctaria maura (PP920172/-)	Pseudendoclonium submarinum (-/PP920487)	PRC 8977
Katt15	Hydropunctaria oceanica (PP920173/-)	NA	U. Schiefelbein 5440	Sweden, Skåne, Kullaberg N56.29102778 E12.47447222
Katt16	Hydropunctaria maura (PP920174/-)	Pseudendoclonium submarinum (PP925780/-)	U. Schiefelbein 5453	Sweden, Halland, Träslövsläge N57.04777778 E12.27827778
Katt17	Hydropunctaria maura (PP920175/-)	Pseudendoclonium commune (PP925781/-)	PRC 8981	Sweden, Västra Götaland, Fiskebäck N57.64986111 E11.84508333
Katt18	Hydropunctaria maura (PP9201736/-)	Pseudendoclonium submarinum (PP925782/PP920488)	PRC 8982
Katt19	Hydropunctaria maura (PP920177/-)	Pseudendoclonium submarinum (PP925783/-)	U. Schiefelbein 5467	Sweden, Västra Götaland, Kärna N57.79252778 E11.73094444
Katt20	Hydropunctaria maura (PP920178/PP920201)	Pseudendoclonium submarinum (PP925784/-)	U. Schiefelbein 5471
Katt21	Hydropunctaria maura (PP920179/PP920202)	Pseudendoclonium submarinum (PP925785/-)	U. Schiefelbein 5473	Sweden, Västra Götaland, Tjuvkil N57.89308333 E11.70322222
Nort06	Hydropunctaria maura (PP920187/-)	Pseudendoclonium submarinum (PP925793/-)	U. Schiefelbein 5520	Germany, Schleswig-Holstein, Pellworm N54.49861111 E8.595277778

## Sheet: Table S2
Table S2 Taxonomic assignment and best BLAST match for each amplicon obtained from metabarcoding of free-living algal communities.
Taxonomic assignment						Blast best match
Genus	Class	Amplicon	Sequence	Total number of reads	Quality	Accession	Description	E value	Similarity (%)	Coverage (%)
Blidingia	Ulvophyceae	332430019b8973fed9a60b73eea7062c34e2bc4d	TGAACGCATATTGCGGTCGAGGCTCCGGCCGAGACCATGTCTGCCTCAGCGTCGGTGAAAACCCTCACAACCCAAACACTTGGGTCAGTGGAACTGGTCTCCTCAGGCGCTCTGGTGCCTGGGCTGGCTGAAATTCGGAGGCGCACGCATGGACCTGTATGGCAACAGCAAGGTAGGTAGCTCGTCTACTCCAGCTGCTGCTTTGGGCCCACCGCACGCGCCCGCAGGAATTATTCACCCTTTCGACCTGAGATCAGGCAAGGCTACCCGCTGAACTTAA	653	7.14286e-07	AJ000206	Blidingia minima 5.8S rRNA gene and ITS1 and ITS2 DNA (isolate SMU0101)	6.08223e-87	92,1	62.9
Halofilum	Ulvophyceae	db94259061911e226e3609ee1b48edaf8a57cd85	TGAACGCATATTGCGGTTGCGCCTCGGCGCAACCATGTCTGCCTCAGCGTCCGTGTGAACCCTCACCGACCCTCCCTCCGCGGCGGGGGGCGTCGGTGGTCCTGGCCTCCCGAGTCGGCTCCCGAGCCCGACTCGGCTGGCTGAAGTGCAGAGGGCGTCGCCCTGGCCCCGACTGCGGGCCTCGGTTTGGTAGGTAGATCCTCTACTCCAGCCGAGCGCCTGGGCGCCTCGGTGCGAGCCCCGCGGGAACACTCCGACCACGATCTGGACCTGAGCTCAGGCAAGGCTACCCGCTGAACTTAA	39887	6.60066e-07	MF034621	Halofilum ramosum strain ULVO-19 small subunit ribosomal RNA gene, partial sequence; internal transcribed spacer 1, 5.8S ribosomal RNA gene, and internal transcribed spacer 2, complete sequence; and large subunit ribosomal RNA gene, partial sequence	2.37262e-91	92,0	64.3
Halofilum	Ulvophyceae	3f9eba8b328b57aecce83944d6fc7c57f65025d1	TGAACGCATATTGCGGTTGCGCTCCGGCGCAACCATGTCTGCCTCAGCGTCCGTGTGAACCCTCACCGACCCCAACACCCTTGGCGGCCGGTGGTCCTGGCCTCCCGAGTCGGCCCGACCGACTCGGCTGGCTGAAATGTAGAGGGCGTCGCCCGGGCCCCGACTGTGGGCCTCGGTTTGGTAGGTAGTCGTACTACTCCAGCCGAGCGCCTGGCGCCTCGGTGCGAGCCCCGCAGGAAACCCACACCACGACCTGGACCTGAGCTCAGGCAAGGCTACCCGCTGAACTTAA	9525	6.84932e-07	MF034621	Halofilum ramosum strain ULVO-19 small subunit ribosomal RNA gene, partial sequence; internal transcribed spacer 1, 5.8S ribosomal RNA gene, and internal transcribed spacer 2, complete sequence; and large subunit ribosomal RNA gene, partial sequence	6.2814e-97	96,7	61.8
Halofilum	Ulvophyceae	cc5de09b2b6dd6e05b8df025056c1046524871e8	TGAACGCATATTGCGGTTGCGCTTCTGCGCAACCATGTCTGCCTCAGCGTCCGTGTGAACCCTCGCCGACCCCACCCAAGCCGTGGGGACGGTGGTCCTGGCCTCCCGAGTCGGCTCTCGCGACCCGACTCGGCTGGCTGAAACGCAGAGGGCGTCGCCCGGGCTCCGACTGTGGGCCTCGGTTCGGTAGGTAGTCGTACTACTCCAGCCGAGCGCCTGGCGCCTCGGTGCGAGCCCCGCAGGAATCGCAACGACCACGACCTGGACCTGAGCTCAGGCAAGGCTACCCGCTGAACTTAA	4952	6.66667e-07	MF034621	Halofilum ramosum strain ULVO-19 small subunit ribosomal RNA gene, partial sequence; internal transcribed spacer 1, 5.8S ribosomal RNA gene, and internal transcribed spacer 2, complete sequence; and large subunit ribosomal RNA gene, partial sequence	8.31937e-101	94,3	63.6
Halofilum	Ulvophyceae	d9b010e15f287904d1272a4b0411c6464e4a2c6d	TGAACGCATATTGCGGTCGAGGCTTCGGCCAAGACCATGTCTGCCTCAGCGTCCGTGTGAACCCTCACCGACCCTCCCTCCGCGGCGGGGGGCGTCGGTGGTCCTGGCCTCCCGAGTCGGCTCCCGAGCCCGACTCGGCTGGCTGAAGTGCAGAGGGCGTCGCCCTGGCCCCGACTGCGGGCCTCGGTTTGGTAGGTAGATCCTCTACTCCAGCCGAGCGCCTGGGCGCCTCGGTGCGAGCCCCGCGGGAACACTCCGACCACGATCTGGACCTGAGCTCAGGCAAGGCTACCCGCTGAACTTAA	2662	6.55738e-07	MF034621	Halofilum ramosum strain ULVO-19 small subunit ribosomal RNA gene, partial sequence; internal transcribed spacer 1, 5.8S ribosomal RNA gene, and internal transcribed spacer 2, complete sequence; and large subunit ribosomal RNA gene, partial sequence	1.44882e-83	90,3	64.7
Halofilum	Ulvophyceae	63324f99d750ae63219cc581c3cb8f5f98b70e97	TGAACGCATATTGCGGTCGAGCCTCGGTTCGACCATGTCTGCCTCAGCGTCCGTGTGAACCCTCACCGACCCTCCCTCCGCGGCGGGGGGCGTCGGTGGTCCTGGCCTCCCGAGTCGGCTCCCGAGCCCGACTCGGCTGGCTGAAGTGCAGAGGGCGTCGCCCTGGCCCCGACTGCGGGCCTCGGTTTGGTAGGTAGATCCTCTACTCCAGCCGAGCGCCTGGGCGCCTCGGTGCGAGCCCCGCGGGAACACTCCGACCACGATCTGGACCTGAGCTCAGGCAAGGCTACCCGCTGAACTTAA	2265	6.60066e-07	MF034621	Halofilum ramosum strain ULVO-19 small subunit ribosomal RNA gene, partial sequence; internal transcribed spacer 1, 5.8S ribosomal RNA gene, and internal transcribed spacer 2, complete sequence; and large subunit ribosomal RNA gene, partial sequence	5.17227e-83	90,2	64.3
Halofilum	Ulvophyceae	3fd01f25110e127557580c52e31916a531678f4a	TGAACGCATATTGCGGTTGCGCCTCGGCGCAACCATGTCTGCCTCAGCGTCCGTGTGAACCCTCACCGACCCTCCCTCCGCGGCGGGGGGCGTCGGTGGTCCTGGCCTCCCGAGTCGGCTCCCGAGCCCGACTCGGCTGGCTGAAGTGCAGAGGGCGTCGCCCTGGCCCCGACTGCGGGCCTCGGTTTGGTAGGTAGTCGTACTACTCCAGCCGAGCGCCTGGCGCCTCGGTGCGAGCCCCGCAGGAAACCCACACCACGACCTGGACCTGAGCTCAGGCAAGGCTACCCGCTGAACTTAA	1624	6.64452e-07	MF034621	Halofilum ramosum strain ULVO-19 small subunit ribosomal RNA gene, partial sequence; internal transcribed spacer 1, 5.8S ribosomal RNA gene, and internal transcribed spacer 2, complete sequence; and large subunit ribosomal RNA gene, partial sequence	3.89086e-99	93,7	63.8
Halofilum	Ulvophyceae	ecc9b83ee8dacb7eada57add3215c1076f6ab3ed	TGAACGCATATTGCGGTTGCGCTCCGGCGCAACCATGTCTGCCTCAGCGTCCGTGTGAACCCTCACCGACCCCAACACCCTTGGCGGCCGGTGGTCCTGGCCTCCCGAGTCGGCCCGACCGACTCGGCTGGCTGAAATGTAGAGGGCGTCGCCCGGGCCCCGACTGTGGGCCTCGGTTTGGTAGGTAGATCCTCTACTCCAGCCGAGCGCCTGGGCGCCTCGGTGCGAGCCCCGCGGGAACACTCCGACCACGATCTGGACCTGAGCTCAGGCAAGGCTACCCGCTGAACTTAA	1256	6.80272e-07	MF034621	Halofilum ramosum strain ULVO-19 small subunit ribosomal RNA gene, partial sequence; internal transcribed spacer 1, 5.8S ribosomal RNA gene, and internal transcribed spacer 2, complete sequence; and large subunit ribosomal RNA gene, partial sequence	3.84246e-89	94,9	62.2
Halofilum	Ulvophyceae	af25f5e79d49b372480052a561353569b90b700e	TGAACGCATATTGCGGTCGAGCCTCGGTTCGACCATGTCTGCCTCAGCGTCCGTGTGAACCCTCGCCGACCCCACCCAAGCCGTGGGGACGGTGGTCCTGGCCTCCCGAGTCGGCTCTCGCGACCCGACTCGGCTGGCTGAAACGCAGAGGGCGTCGCCCGGGCTCCGACTGTGGGCCTCGGTTCGGTAGGTAGTCGTACTACTCCAGCCGAGCGCCTGGCGCCTCGGTGCGAGCCCCGCAGGAATCGCAACGACCACGACCTGGACCTGAGCTCAGGCAAGGCTACCCGCTGAACTTAA	913	6.66667e-07	MF034621	Halofilum ramosum strain ULVO-19 small subunit ribosomal RNA gene, partial sequence; internal transcribed spacer 1, 5.8S ribosomal RNA gene, and internal transcribed spacer 2, complete sequence; and large subunit ribosomal RNA gene, partial sequence	3.93147e-89	91,9	63.6
Halofilum	Ulvophyceae	15090f12770f714e007e1e9c0485ccc2440df595	TGAACGCATATTGCGGTCGAGCCTCGGTTCGACCATGTCTGCCTCAGCGTCCGTGTGAACCCTCACCGACCCCAACACCCTTGGCGGCCGGTGGTCCTGGCCTCCCGAGTCGGCCCGACCGACTCGGCTGGCTGAAATGTAGAGGGCGTCGCCCGGGCCCCGACTGTGGGCCTCGGTTTGGTAGGTAGTCGTACTACTCCAGCCGAGCGCCTGGCGCCTCGGTGCGAGCCCCGCAGGAAACCCACACCACGACCTGGACCTGAGCTCAGGCAAGGCTACCCGCTGAACTTAA	405	6.84932e-07	MF034621	Halofilum ramosum strain ULVO-19 small subunit ribosomal RNA gene, partial sequence; internal transcribed spacer 1, 5.8S ribosomal RNA gene, and internal transcribed spacer 2, complete sequence; and large subunit ribosomal RNA gene, partial sequence	2.96839e-85	94,2	61.8
Halofilum	Ulvophyceae	3439c9eb348615f0b75ab3ce42f9fddb4372308f	TGAACGCATATTGCGGTTGCGCTTCTGCGCAACCATGTCTGCCTCAGCGTCCGTGTGAACCCTCACCGACCCCACCCACCCCGGTGGGGCCGGTGGTCCTGGCCTCCCGAGTCGGCGCCCCCGCGGGCCCGACTCGGCTGGCTGAAGTGCAGAGGGCGTCGCCCGGGCTCCGACTGTGGGCCTCGGTTCGGTAGGTAGTCGTACTACTCCAGCCGAGCGCCTGGCGCCTCGGTGCGAGCCCCGCAGGAACGTCGCCACGACCACGACCTGGACCTGAGCTCAGGCAAGGCTACCCGCTGAACTTAA	270	6.53595e-07	MF034621	Halofilum ramosum strain ULVO-19 small subunit ribosomal RNA gene, partial sequence; internal transcribed spacer 1, 5.8S ribosomal RNA gene, and internal transcribed spacer 2, complete sequence; and large subunit ribosomal RNA gene, partial sequence	1.80974e-112	94,8	64.9
Halofilum	Ulvophyceae	5a480c73b4afe0df8985a8fd460f3edd8d67bbf9	TGAACGCATATTGCGGTTGCGCTCCGGCGCAACCATGTCTGCCTCAGCGTCCGTGTGAACCCTCACCGACCCCAACACCCTTGGCGGCCGGTGGTCCTGGCCTCCCGAGTCGGTCCGACCGACTCGGCTGGCTGAAATGCAGAGGGCGTCGCCCGGGCCCCGACTGTGGGCCTCGGTTTGGTAGGTAGTCGTACTACTCCAGCCGAGCGCCTGGCGCCTCGGTGCGAGCCCCGCAGGAAACCCCCACACCACGACCTGGACCTGAGCTCAGGCAAGGCTACCCGCTGAACTTAA	799	6.80272e-07	MF034621	Halofilum ramosum strain ULVO-19 small subunit ribosomal RNA gene, partial sequence; internal transcribed spacer 1, 5.8S ribosomal RNA gene, and internal transcribed spacer 2, complete sequence; and large subunit ribosomal RNA gene, partial sequence	3.78847e-99	96,4	62.2
Halofilum	Ulvophyceae	e27dd90a415afd4fa4f08c9356f214b996541dae	TGAACGCATATTGCGGTTGCGCCTCGGCGCAACCATGTCTGCCTCAGCGTCCGTGTGAACCCTCACCGACCCTCCCTCCGCGGCGGGGGGCGTCGGTGGTCCTGGCCTCCCGAGTCGGCTCCCGAGCCCGACTCGGCTGGCTGAAGTGCAGAGGGCGTCGCCCTGGCCCCGACTGCGGGCCTCGGTTTGGTAGGTAGCTCGACTACTCCTGCCGAAGCCTTGGGCGCGACGCGCGTCCCGCAGGAAACCTACTCTCTTCTCGACCTGAGCTCAGGCAAGGCTACCCGCTGAACTTAA	243	6.73401e-07	MF034621	Halofilum ramosum strain ULVO-19 small subunit ribosomal RNA gene, partial sequence; internal transcribed spacer 1, 5.8S ribosomal RNA gene, and internal transcribed spacer 2, complete sequence; and large subunit ribosomal RNA gene, partial sequence	1.12224e-64	91,6	48.3
Halofilum	Ulvophyceae	c88d349fffd863bd7d0c8e9868aebe548d9c91b0	TGAACGCATATTGCGGTTGCGCCTCGGCGCAACCATGTCTGCCTCAGCGTCCGTGTGAACCCTCACCGACCCTCCCTCCGCGGCGGGGGGCGTCGGTGGTCCTGGCCTCCCGAGTCGGCCCGACCGACTCGGCTGGCTGAAATGTAGAGGGCGTCGCCCGGGCCCCGACTGTGGGCCTCGGTTTGGTAGGTAGTCGTACTACTCCAGCCGAGCGCCTGGCGCCTCGGTGCGAGCCCCGCAGGAAACCCACACCACGACCTGGACCTGAGCTCAGGCAAGGCTACCCGCTGAACTTAA	223	6.73401e-07	MF034621	Halofilum ramosum strain ULVO-19 small subunit ribosomal RNA gene, partial sequence; internal transcribed spacer 1, 5.8S ribosomal RNA gene, and internal transcribed spacer 2, complete sequence; and large subunit ribosomal RNA gene, partial sequence	2.31184e-96	94,6	62.9
Halofilum	Ulvophyceae	7f04aa2e11f0d991a57102f4278ffd627dc8850b	TGAACGCATATTGCGGTTGCGCTCCGGCGCAACCATGTCTGCCTCAGCGTCCGTGTGAACCCTCACCGACCCCAACACCCTTGGCGGCCGGTGGTCCTGGCCTCCCGAGTCGGCCCGACCGACTCGGCTGGCTGAAATGTAGAGGGCGTCGCCCGGGCCCCGACTGTGGGCCTCGGTTTGGTAGGTAGTCGTACTACTCCAGCCGAGCGCCTGGGCGCCTCGGTGCGAGCCCCGCGGGAACACTCCGACCACGATCTGGACCTGAGCTCAGGCAAGGCTACCCGCTGAACTTAA	206	6.80272e-07	MF034621	Halofilum ramosum strain ULVO-19 small subunit ribosomal RNA gene, partial sequence; internal transcribed spacer 1, 5.8S ribosomal RNA gene, and internal transcribed spacer 2, complete sequence; and large subunit ribosomal RNA gene, partial sequence	3.82424e-94	95,7	62.2
Halofilum	Ulvophyceae	7110a9b766ca15dc4a82668ee430a014679e148f	TGAACGCATATTGCGGTCGAGGCTTCGGCCAAGACCATGTCTGCCTCAGCGTCCGTGTGAACCCTCGCCGACCCCACCCAAGCCGTGGGGACGGTGGTCCTGGCCTCCCGAGTCGGCTCTCGCGACCCGACTCGGCTGGCTGAAACGCAGAGGGCGTCGCCCGGGCTCCGACTGTGGGCCTCGGTTCGGTAGGTAGTCGTACTACTCCAGCCGAGCGCCTGGCGCCTCGGTGCGAGCCCCGCAGGAATCGCAACGACCACGACCTGGACCTGAGCTCAGGCAAGGCTACCCGCTGAACTTAA	283	6.62252e-07	MF034621	Halofilum ramosum strain ULVO-19 small subunit ribosomal RNA gene, partial sequence; internal transcribed spacer 1, 5.8S ribosomal RNA gene, and internal transcribed spacer 2, complete sequence; and large subunit ribosomal RNA gene, partial sequence	1.10135e-89	91,9	64
Halofilum	Ulvophyceae	5b055addcf2aa56f83b7d702be6d4cecb21d123e	TGAACGCATATTGCGGTTGCGCCTCGGCGCAACCATGTCTGCCTCAGCGTCCGTGTGAACCCTCACCGACCCTCCCTCCGCGAGGCGGGCGGGATCGGTGGTCCTGGCCTCCCGAGTCGGCTCCCGAGCCCGACTCGGCTGGCTGAAGTGCAGAGGGCGTCGCCCGGGCCCCGACTGCGGGCCTCGGTTTGGTAGGTAGATCCTCTACTCCAGCCGAGCGCCTGGGCGCCTCGGTGCGAGCCCCGCGGGAACACTCCGACCACGATCTGGACCTGAGCTCAGGCAAGGCTACCCGCTGAACTTAA	17633	6.55738e-07	MF034634	Halofilum salinum strain SAG 1.95 small subunit ribosomal RNA gene, partial sequence; internal transcribed spacer 1, 5.8S ribosomal RNA gene, and internal transcribed spacer 2, complete sequence; and large subunit ribosomal RNA gene, partial sequence	6.64599e-92	90,3	64.7
Halofilum	Ulvophyceae	b1ca5dd2177e1dc4b0bd3ceb49a49d493905acda	TGAACGCATATTGCGGTCGAGGCTTCGGCCAAGACCATGTCTGCCTCAGCGTCCGTGTGAACCCTCACCGACCCTCCCTCCGCGAGGCGGGCGGGATCGGTGGTCCTGGCCTCCCGAGTCGGCTCCCGAGCCCGACTCGGCTGGCTGAAGTGCAGAGGGCGTCGCCCGGGCCCCGACTGCGGGCCTCGGTTTGGTAGGTAGATCCTCTACTCCAGCCGAGCGCCTGGGCGCCTCGGTGCGAGCCCCGCGGGAACACTCCGACCACGATCTGGACCTGAGCTCAGGCAAGGCTACCCGCTGAACTTAA	1500	6.51466e-07	MF034634	Halofilum salinum strain SAG 1.95 small subunit ribosomal RNA gene, partial sequence; internal transcribed spacer 1, 5.8S ribosomal RNA gene, and internal transcribed spacer 2, complete sequence; and large subunit ribosomal RNA gene, partial sequence	4.06397e-84	88,6	65.2
Halofilum	Ulvophyceae	ca456869c7e34af34eda2422dd6175a2245f9ec5	TGAACGCATATTGCGGTCGAGCCTCGGTTCGACCATGTCTGCCTCAGCGTCCGTGTGAACCCTCACCGACCCTCCCTCCGCGAGGCGGGCGGGATCGGTGGTCCTGGCCTCCCGAGTCGGCTCCCGAGCCCGACTCGGCTGGCTGAAGTGCAGAGGGCGTCGCCCGGGCCCCGACTGCGGGCCTCGGTTTGGTAGGTAGATCCTCTACTCCAGCCGAGCGCCTGGGCGCCTCGGTGCGAGCCCCGCGGGAACACTCCGACCACGATCTGGACCTGAGCTCAGGCAAGGCTACCCGCTGAACTTAA	1233	6.55738e-07	MF034634	Halofilum salinum strain SAG 1.95 small subunit ribosomal RNA gene, partial sequence; internal transcribed spacer 1, 5.8S ribosomal RNA gene, and internal transcribed spacer 2, complete sequence; and large subunit ribosomal RNA gene, partial sequence	1.45092e-83	88,5	64.7
Lithotrichon	Ulvophyceae	c2ed510a2adaebb950164cf74509a1e0be1c8818	TGAACGCATATTGCGGTGGTGCTTCGGTATCACCATGTCTGCCTCAGCTTCGGAGTACCCCCCTCACCCCTCCCCTCCACGAGAGGATGGGGTGGACCTGGCTCTCCGAGCGACTCGTCGCTCGGTCAGCTGAAGTGCAGAGGATCGCGCCCGGACCCGTTAGGCGCCGGCTAGGTAGGTAGCTCGACTACTCCTGCCGAGGCCGTGGGCTGGTGTCGCATCCCGCAGGAAAACACTCTCTTCTCGAACTGAGATCAGGCAAGGCTACCCGCTGAACTTAA	1739	7.11744e-07	MH371015	Lithotrichon sp. BL-2018 isolate GXGL201704 small subunit ribosomal RNA gene, partial sequence; internal transcribed spacer 1 and 5.8S ribosomal RNA gene, complete sequence; and internal transcribed spacer 2, partial sequence	4.49294e-123	97,7	59.3
Lithotrichon	Ulvophyceae	999a694990bc7a75d1de7fb74a8734cd3bbe4eba	TGAACGCATATTGCGGTGGTGCCTCGGTATCACCATGTCTGCCTCAGCTTCGGAGTACCCCCCTCACCCCTCCACCCTCGTGGAGGAGGCGGTGGACCTGGCTCTCCGAGTGCCTAACCTCACTCGGTCAGCTGAAATGCAGAGGATCGCGCCCGGACCCGTTAGGCGCCGGCTAGGTAGGTAGTCTGACTACTCCTGCCGAGGCCGTGGGCTCGCGCTGCATCCCGCAGGAAATACTCTCTTCTCGAACTGAGTTCAGGCAAGGCTACCCGCTGAACTTAA	1702	7.0922e-07	MH371015	Lithotrichon sp. BL-2018 isolate GXGL201704 small subunit ribosomal RNA gene, partial sequence; internal transcribed spacer 1 and 5.8S ribosomal RNA gene, complete sequence; and internal transcribed spacer 2, partial sequence	6.08866e-92	91,3	59.6
Paulbroadya	Ulvophyceae	d44ecdb79484732f46109931659290292fe27db1	TGAACGCATATTGCGGTCACGCTTCGGTGTGACCATGTCTGCCTCAGCGTCGGAGTAAACCCTCACAACCCCTACCCCCGGGTGGGGCGCGTGGACCTGGCCTCCCGAGGCCGCCTCCCCTTGTGGGTGGCGCTCGGCTGGCTGAAAGCTAGAGGAACGTGCTCGGGCTTGTATGGCACCGACCAGGCAGGTAGTCTTTCTACTCCTGTTGGCGCCTTGAGCCCGCGGTGCTTCCCGCAGGAAAACACTCTATTTCTCGACCTGAGTTCAGGCAAGGCTACCCGCTGAACTTAA	16418	6.80272e-07	FR865752	Dilabifilum prostratum genomic DNA containing 18S rRNA gene, ITS1, 5.8S rRNA gene, ITS2, culture collection CCAP 415/4	2.13633e-141	99,3	63.6
Paulbroadya	Ulvophyceae	0acba49d0d6e4730b75e971a9242ce032d298b58	TGAACGCATATTGCGGTCGAGCCTCGGTTCGACCATGTCTGCCTCAGCGTCGGAGTAAACCCTCACAACCCCTACCCCCGGGTGGGGCGCGTGGACCTGGCCTCCCGAGGCCGCCTCCCCTTGTGGGTGGCGCTCGGCTGGCTGAAAGCTAGAGGAACGTGCTCGGGCTTGTATGGCACCGACCAGGCAGGTAGTCTTTCTACTCCTGTTGGCGCCTTGAGCCCGCGGTGCTTCCCGCAGGAAAACACTCTATTTCTCGACCTGAGTTCAGGCAAGGCTACCCGCTGAACTTAA	1567	6.80272e-07	FR865752	Dilabifilum prostratum genomic DNA containing 18S rRNA gene, ITS1, 5.8S rRNA gene, ITS2, culture collection CCAP 415/5	4.66392e-133	97,5	63.6
Paulbroadya	Ulvophyceae	d8df737f614d3d94e030c9503cca031e0a7a4add	TGAACGCATATTGCGGTCGAGGCTTCGGCCAAGACCATGTCTGCCTCAGCGTCGGAGTAAACCCTCACAACCCCTACCCCCGGGTGGGGCGCGTGGACCTGGCCTCCCGAGGCCGCCTCCCCTTGTGGGTGGCGCTCGGCTGGCTGAAAGCTAGAGGAACGTGCTCGGGCTTGTATGGCACCGACCAGGCAGGTAGTCTTTCTACTCCTGTTGGCGCCTTGAGCCCGCGGTGCTTCCCGCAGGAAAACACTCTATTTCTCGACCTGAGTTCAGGCAAGGCTACCCGCTGAACTTAA	749	6.75676e-07	FR865752	Dilabifilum prostratum genomic DNA containing 18S rRNA gene, ITS1, 5.8S rRNA gene, ITS2, culture collection CCAP 415/6	6.07975e-132	97,2	64
Paulbroadya	Ulvophyceae	ccb97b254b29840ce50f136881354790bf3866ff	TGAACGCATATTGCGGTCACGCTTCGGTGTGACCATGTCTGCCTCAGCGTCGGAGTAAACCCTCACAACCCCTACCCCCGGGTGGGGCGCGTGGACCTGGCCTCCCGAGGCCGCCTCCCCTTGTGGGTGGCGCTCGGCTGGCTGAAAGCTAGAGGAACGTGCTCGGGCTTGTATGGCACCGACCAGGCAGGTAGTCTTTCTACTCCTGTTGGCGCCTTGAGCCCGCGGTGCTTCCCGCAGGAAACCTACTCTCTTCTCGACCTGAGCTCAGGCAAGGCTACCCGCTGAACTTAA	337	6.80272e-07	FR865752	Dilabifilum prostratum genomic DNA containing 18S rRNA gene, ITS1, 5.8S rRNA gene, ITS2, culture collection CCAP 415/7	4.66392e-133	97,9	63.6
Paulbroadya	Ulvophyceae	426d3c2ac704201acdfdda99b77d5a92629e06bf	TGAACGCATATTGCGGTCACGCTTCGGTGTGACCATGTCTGCCTCAGCGTCGGAGTAAACCCTCACAACCCCTACCCCCGGGTGGGGCGCGTGGACCTGGCCTCCCGAGGCCGCCTCCCCTTGTGGGTGGCGCTCGGCTGGCTGAAAGCTAGAGGAACGTGCTCGGGCTTGTATGGCACCGACCAGGCAGGTAGTCTTTCTACTCCTGTTGGCGCCTTGAGCCCGCGGTGCTTCCCGCAGGAATTCTCACCTTTTCGACCTGAGATCAGGCAAGGCTACCCGCTGAACTTAA	357	6.84932e-07	FR865752	Dilabifilum prostratum genomic DNA containing 18S rRNA gene, ITS1, 5.8S rRNA gene, ITS2, culture collection CCAP 415/8	1.67631e-127	97,2	63.1
Paulbroadya	Ulvophyceae	616337bb4883917d6194f044c32ab8d3f5f91926	TGAACGCATATTGCGGTCACGCTTCGGCGTGACCATGTCTGCCTCAGCGTCGGAGTAAACCCTCACAACCCCTACCCAATGGGTGGGGCGAGTGGACCTGGCCTCCCGAGGCCGCACCCTTTACCGGGGGCGCTCGGCTGGCTGAAAGGAAGAGGAACGTGCTCGGGCTTGTATGGCACCGACCAGGCAGGTAGTCTTTCTACTCCTGTTGGCGCCTTGAGTCCGCGGTGCTTCCCGCAGGAAACTCTCTTATTTCTCGACCTGAGATCAGGCAAGGCTACCCGCTGAACTTAA	7763	6.80272e-07	MF034625	Paulbroadya petersii strain ULVO-34 small subunit ribosomal RNA gene, partial sequence; internal transcribed spacer 1, 5.8S ribosomal RNA gene, and internal transcribed spacer 2, complete sequence; and large subunit ribosomal RNA gene, partial sequence	7.68361e-141	100,0	62.2
Paulbroadya	Ulvophyceae	c19bff7608aac481cf843f058cdef63f09c37f7b	TGAACGCATATTGCGGTCGAGCCTCGGTTCGACCATGTCTGCCTCAGCGTCGGAGTAAACCCTCACAACCCCTACCCAATGGGTGGGGCGAGTGGACCTGGCCTCCCGAGGCCGCACCCTTTACCGGGGGCGCTCGGCTGGCTGAAAGGAAGAGGAACGTGCTCGGGCTTGTATGGCACCGACCAGGCAGGTAGTCTTTCTACTCCTGTTGGCGCCTTGAGTCCGCGGTGCTTCCCGCAGGAAACTCTCTTATTTCTCGACCTGAGATCAGGCAAGGCTACCCGCTGAACTTAA	484	6.80272e-07	MF034625	Paulbroadya petersii strain ULVO-34 small subunit ribosomal RNA gene, partial sequence; internal transcribed spacer 1, 5.8S ribosomal RNA gene, and internal transcribed spacer 2, complete sequence; and large subunit ribosomal RNA gene, partial sequence	7.80438e-131	97,8	62.2
Pseudendoclonium	Ulvophyceae	2f8c93f67ee64e204b943d1a447d8659fcdfb71f	TGAACGCATATTGCGGTCGAGCCTCGGTTCGACCATGTCTGCCTCAGCGTTGGAGTAAACCCTCACCCCAAAGGGTATCATAGTTTACTATGCTACCTGGCAGGGTGGAACTGACTTCCCGAGCTGATCCGCTTGCGGCCTCAGCTCGGCTAGTTGAAATACAGAGGATCACGCGCGGGCCTGTATGGCACCGGCTAGGCAGGTAGCTCGACTACTCCTGCCGAAGCCTTGGGCACGTGGCGGGTCCTACTTTGGTCTGACCAAACTCTCTCTTCTCAACCTGAGCTCAGGCAAGGCTACCCGCTGAACTTAA	542004	6.38978e-07	KM020041	Dilabifilum arthropyreniae strain SAG 467-2 26S ribosomal RNA gene, internal transcribed spacer 2, and 18S ribosomal RNA gene, partial sequence; internal transcribed spacer 1, 5.8S ribosomal RNA gene, and internal transcribed spacer 2, complete sequence; and 26S ribosomal RNA gene, partial sequence	5.36527e-83	85,9	70.3
Pseudendoclonium	Ulvophyceae	9f42ba73b80ad8d05e855a2b3882d07931d320e7	TGAACGCATATTGCGGTCGGGCCTCGGTCCGACCATGTCTGCCTCAGCGTTGGAGTAAAACCTCACCCCAAAGGGTACATTGTATCCTGCGGAGTGGAACTGACTTCCCGAGCTGCTCCGCTTGCGGACGCGGCTCGGCTAGTTGAAATATAGAGGATCACGCACGGGCCTGTATGGCACCGGCTAGGTAGGTAGTTTGTCTACTCCTGCCGAAGCCTTGGGCGCGCTGTGTTTCCCAACGGGACTTGTCCCACTCTTTCTTCTCAACCTGAGCTCAGGCAAGGCTACCCGCTGAACTTAA	27429	6.64452e-07	KM020041	Dilabifilum arthropyreniae strain SAG 467-2 26S ribosomal RNA gene, internal transcribed spacer 2, and 18S ribosomal RNA gene, partial sequence; internal transcribed spacer 1, 5.8S ribosomal RNA gene, and internal transcribed spacer 2, complete sequence; and 26S ribosomal RNA gene, partial sequence	1.00646e-149	99,0	67.6
Pseudendoclonium	Ulvophyceae	c996c29ab3256268f5ef0e034f7cb443fab9b62a	TGAACGCATATTGCGGTCGGGCCTCGGTTCGACCATGTCTGCCTCAGCGTTGGAGTAAAACCTCACCCCAAAGGGTACCTAGTATCCTGCGGAGTGGAACTGACTTCCCGAGCTGCTCCGCTTGCGGACGCGGCTCGGCTAGTTGAAATACAGAGGATCACGCACGGGCCTGTATGGCACCGGCCAGGTTAGGTAGTTTGTCTACTCCTGCCGAAGCCTTGGGCGCGCTGTGTATCTCAATGGGACTTGTCCCACTCTTTCTTCTCAACCTGAGCTCAGGCAAGGCTACCCGCTGAACTTAA	4581	6.62252e-07	KM020041	Dilabifilum arthropyreniae strain SAG 467-2 26S ribosomal RNA gene, internal transcribed spacer 2, and 18S ribosomal RNA gene, partial sequence; internal transcribed spacer 1, 5.8S ribosomal RNA gene, and internal transcribed spacer 2, complete sequence; and 26S ribosomal RNA gene, partial sequence	2.21795e-136	96,4	67.9
Pseudendoclonium	Ulvophyceae	f98cbeb7c0dd71f45219ad184de46b2403cb465e	TGAACGCATATTGCGGTCGAGCCTCGGTTCGACCATGTCTGCCTCAGCGTCGGAGTAAACCCTCACCCCACCAGGTGTCAACCTGGCGGAGTGGACCTGACTTCCCGAGCGGCCTGCCTGCCCCGGCAGCGGCGCTCGGCTAGTTGAAATGAAGAGGACGACGCGCGGGCCTGTATGGCACCGGCTAGGTAGGTAGCTCGACTACTCCTGCCGAAGCCTTGGGCGCGACGCGCGTCCCGCAGGAAACCTACTCTCTTCTCGACCTGAGCTCAGGCAAGGCTACCCGCTGAACTTAA	673253	6.75676e-07	MF034622	Pseudendoclonium commune strain ULVO-21 small subunit ribosomal RNA gene, partial sequence; internal transcribed spacer 1, 5.8S ribosomal RNA gene, and internal transcribed spacer 2, complete sequence; and large subunit ribosomal RNA gene, partial sequence	5.98566e-142	100,0	62.7
Pseudendoclonium	Ulvophyceae	4e7b2b9533bbd8c29e240860683d38a3de3416e6	TGAACGCATATTGCGGTCGAGCCTCGGTTCGACCATGTCTGCCTCAGCGTCGGAGTAAACCCTCACCCCACCAGGTGTCAACCTGGCGGAGTGGACCTGACTTCCCGAGCGGCCTGCCTGCCCCGGCAGCGGCGCTCGGCTAGTTGAAATGAAGAGGACGACGCGCGGGCCTGTATGGCACCGGCTAGGTAGGTAGCTCGACTACTCCTGCCGAAGCCTTGGGCGCGACGCTCGTCCCGCAGGAAACTCTCTTCTCGACCTGAGCTCAGGCAAGGCTACCCGCTGAACTTAA	13387	6.84932e-07	MF034622	Pseudendoclonium commune strain ULVO-21 small subunit ribosomal RNA gene, partial sequence; internal transcribed spacer 1, 5.8S ribosomal RNA gene, and internal transcribed spacer 2, complete sequence; and large subunit ribosomal RNA gene, partial sequence	1.66208e-132	99,6	61.8
Pseudendoclonium	Ulvophyceae	d453c84cff4402147e62a8ab03f2bb6ceed30abc	TGAACGCATATTGCGGTCGAGCCTCGGTTCGACCATGTCTGCCTCAGCGTCGGAGTAAACCCTCACCCCACCAGGTGTCAACCTGGCGGAGTGGAACCTGGCGGAGTGGACCTGACTTCCCGAGCGGCCTGCCTGCCCCGGCAGCGGCGCTCGGCTAGTTGAAATGAAGAGGACGACGCGCGGGCCTGTATGGCACCGGCTAGGTAGGTAGCTCGACTACTCCTGCCGAAGCCTTGGGCGCGACGCGCGTCCCGCAGGAAACCTACTCTCTTCTCGACCTGAGCTCAGGCAAGGCTACCCGCTGAACTTAA	265	6.43087e-07	MF034622	Pseudendoclonium commune strain ULVO-21 small subunit ribosomal RNA gene, partial sequence; internal transcribed spacer 1, 5.8S ribosomal RNA gene, and internal transcribed spacer 2, complete sequence; and large subunit ribosomal RNA gene, partial sequence	8.45476e-121	94,9	66.1
Pseudendoclonium	Ulvophyceae	3bf01436132638a2c91a953c0cf132493d7b7c8f	TGAACGCATATTGCGGTCGAGCCTCGGTTCGACCATGTCTGCCTCAGCGTCGGAGTAAACCCTCACCCCACCAGGTGTCAGCCTGGCGGAGTGGACCTGACTTCCCGAGCGGCCTGCCCCGGCAGCGGCGCTCGGCTAGTTGAAATGAAGAGGACGACGCGCGGGCCTGTATGGCACCGGCTAGGTAGGTAGCTCGACTACTCCTGCCGAAGCCTTGGGCGCGACGCGCGTCCCGCAGGAAACCTACTCTCTTCTCGACCTGAGCTCAGGCAAGGCTACCCGCTGAACTTAA	371130	6.84932e-07	MF034626	Pseudendoclonium commune strain ULVO-62 small subunit ribosomal RNA gene, partial sequence; internal transcribed spacer 1, 5.8S ribosomal RNA gene, and internal transcribed spacer 2, complete sequence; and large subunit ribosomal RNA gene, partial sequence	2.13488e-136	99,3	61.8
Pseudendoclonium	Ulvophyceae	cfaefe49277fa63782d0625c342d303dd7707289	TGAACGCATATTGCGGTCGAGCCTCGGTTCGACCATGTCTGCCTCAGCGTCGGAGTAAACCCTCACCCCACCAGGTGTCAACCTGGCGGCGTGGAGCTGACTTCCCGAGCGGCCTGCCCCGGCAGCGCGGCTCGGCTAGTTGAAATGAAGAGGACGACGCGCGGGCCTGTATGGCACCGGCTAGGTAGGTAGCTCGACTACTCCTGCCGAAGCCTTGGGCGCGACGCTCGTCCCGCAGGAAACTCTCTTCTCGACCTGAGCTCAGGCAAGGCTACCCGCTGAACTTAA	3500	6.94444e-07	MF034626	Pseudendoclonium commune strain ULVO-62 small subunit ribosomal RNA gene, partial sequence; internal transcribed spacer 1, 5.8S ribosomal RNA gene, and internal transcribed spacer 2, complete sequence; and large subunit ribosomal RNA gene, partial sequence	5.96873e-122	97,8	60.9
Pseudendoclonium	Ulvophyceae	869d34724a158aeb892d19641d9405fe54432493	TGAACGCATATTGCGGTCGAGCCTCGGTTCGACCATGTCTGCCTCAGCGTCGGAGTAAACCCTCACCCCACCAGGTGTCAACCTGGCGGAGTGGACCTGACTTCCCGAGCGGCCTGCCCCGGCAGCGGCGCTCGGCTAGTTGAAATGAAGAGGACGACGCGCGGGCCTGTATGGCACCGGCTAGGTAGGTAGCTCGACTACTCCTGCCGAAGCCTTGGGCGCGACGCTCGTCCCGCAGGAAACTCTCTTCTCGACCTGAGCTCAGGCAAGGCTACCCGCTGAACTTAA	1827	6.94444e-07	MF034626	Pseudendoclonium commune strain ULVO-62 small subunit ribosomal RNA gene, partial sequence; internal transcribed spacer 1, 5.8S ribosomal RNA gene, and internal transcribed spacer 2, complete sequence; and large subunit ribosomal RNA gene, partial sequence	1.27385e-128	99,3	60.9
Pseudendoclonium	Ulvophyceae	ca59b9e1f6bb46ca583045de25451c393e7b986d	TGAACGCATATTGCGGTGGAGCCTCGGTTCCACCATGTCTGCCTCAGCGTCGGAGTAAACCCTCACCCCTCACAGAGGCGGTGGATCTGGCTTCCCGAGTTGCGCCCCGGCGCGGCTCGGCTGGCTGAAGTGCAGAGGATCACGCGCACGCCTGCCAATGGCAGCGGCTAGGTAGGTAGCTCGACTACTCCTGCCGCGGCCACCGGGCGAATCGCACGTCCCCGCTGGTAAACTGCGGAACCCACTCTCTTCTCGACCTGAGCTCAGGCAAGGCTACCCGCTGAACTTAA	603	6.89655e-07	HM031175	Blidingia sp. XZ-2010 isolate YWG24 internal transcribed spacer 1, partial sequence; 5.8S ribosomal RNA gene and internal transcribed spacer 2, complete sequence; and 28S ribosomal RNA gene, partial sequence	8.66583e-46	83,4	65.2
Pseudendoclonium	Ulvophyceae	cc638e8d4cccc4413110353e6e24c5c0626297e8	TGAACGCATATTGCGGTGGAGCCTCGGTTCCACCATGTCTGCCTCAGCGTCGGAGTAAACCCTCACCCCTCACAGAGGCGGTGGATCTGGCTTCCCGAGTTGCGCCCCGGCGCGGCTCGGCTGGCTGAAGTGCAGAGGATCACGCGCACGCCTGCCAATGGCAGCGGCTAGGTAGGTAGCTCGACTACTCCTGCCGCGGCCACCGGGCGGATCGCACGTCCCCGCGGGTAACCTGCGGGGAACCCACTCTCTTCTCGACCTGAGCTCAGGCAAGGCTACCCGCTGAACTTAA	342	6.84932e-07	HM031175	Blidingia sp. XZ-2010 isolate YWG24 internal transcribed spacer 1, partial sequence; 5.8S ribosomal RNA gene and internal transcribed spacer 2, complete sequence; and 28S ribosomal RNA gene, partial sequence	2.42832e-46	82,9	65.6
Pseudendoclonium	Ulvophyceae	9e0dfe65f5fdc62a47a533cf3d67fc494e441e1a	TGAACGCATATTGCGGTGGAGCCTCGGCTCCACCATGTCTGCCTCAGCGTCGGAGTAAACCCTCACCCCTCAAAGAGGCGGTGGATCTGGCTTCCCGAGCTGCGCCCCGGCGCGGCTCGGCTGGCTGAAGTGCAGAGGATCACGCGCACGCCTGCCAATGGCAGCGGCTAGGTAGGTAGCTCGACTACTCCTGCCGCGGCCACCGGGCGAATCGCACGTCCCCGCGGGTAAACTGCGGAACCCACTCTCTTCTCGACCTGAGCTCAGGCAAGGCTACCCGCTGAACTTAA	9809	6.89655e-07	MF034626	Pseudendoclonium commune strain ULVO-62 small subunit ribosomal RNA gene, partial sequence; internal transcribed spacer 1, 5.8S ribosomal RNA gene, and internal transcribed spacer 2, complete sequence; and large subunit ribosomal RNA gene, partial sequence	1.87311e-42	84,6	61.3
Pseudendoclonium	Ulvophyceae	a26c90ce14c39d4b939916bc88f66dd0c2b25e46	TGAACGCATATTGCGGTGGAGCCTCGGTTCCACCATGTCTGCCTCAGCGTCGGAGTAAACCCTCACCCCTCAAAGGCGGTGGATCTGGCTTCCCGAGCTGCGCCCCGGCGCGGCTCGGCTGGCTGAAGTGCAGAGGATCACGCGCACGCCTGCCAATGGCAGCGGCTAGGTAGGTAGCTCGACTACTCCTGCCGCGGCCACCGGGCGGATCGCACGTCCCCGCGGGTAACCTGCGGAACCCACTCTCTTCTCGACCTGAGCTCAGGCAAGGCTACCCGCTGAACTTAA	814	6.94444e-07	MF034626	Pseudendoclonium commune strain ULVO-62 small subunit ribosomal RNA gene, partial sequence; internal transcribed spacer 1, 5.8S ribosomal RNA gene, and internal transcribed spacer 2, complete sequence; and large subunit ribosomal RNA gene, partial sequence	3.09234e-45	86,0	60.9
Pseudendoclonium	Ulvophyceae	c9ce870510804e62c4f944757ecbf9344972dbba	TGAACGCATATTGCGGTCGAGCCTCGGTTTGACCATGTCTGCCTCAGCGTCTGAGTAAACCCTCACCCCAAAAGGTGTACACCTCGCGGGCGTGGACCTGACTTCCCGAGTCTCGCTGCCCCGGCACGCGAGCTCGGCTAGTTGAAATGAAGAGGACGACGCGCGGGCCTGTATGGCACCGGCTAGGTAGGTAGCTCGACTACTCCTGCCGAAGCCTTGGGCGCGACGCGCGTCCCGCAGGAAACTACTCTCTTCTAGACCTGAGCTCAGGCAAGGCTACCCGCTGAACTTAA	1569	6.82594e-07	MF034626	Pseudendoclonium commune strain ULVO-62 small subunit ribosomal RNA gene, partial sequence; internal transcribed spacer 1, 5.8S ribosomal RNA gene, and internal transcribed spacer 2, complete sequence; and large subunit ribosomal RNA gene, partial sequence	4.81319e-108	93,8	62
Pseudendoclonium	Ulvophyceae	0e8417245a88692221296889a3b89c43e404f98b	TGAACGCATATTGCGGTCGAGCCTCGGTTCGACCATGTCTGCCTCAGCGTCGGAGTAAACCCTCACCCCAAAAGGTAAACGCCTGGCGGAGTGGAACTGACTTCCCGAGTCTCTCTACTCGTAGAGCGGCTCGGCTAGTTGAAATGAAGAGGACGACGCGCGGGCCTGTATGGCACCGGCTAGGTAGGTAGCTCGACTACTCCTGCCGAAGCCTTGGGCGCGACGCTCGTCCCGCAGGAAACTCTCTTCTCGACCTGAGCTCAGGCAAGGCTACCCGCTGAACTTAA	315873	6.96864e-07	MF034619	Pseudendoclonium submarinum strain SAG 2237 small subunit ribosomal RNA gene, partial sequence; internal transcribed spacer 1, 5.8S ribosomal RNA gene, and internal transcribed spacer 2, complete sequence; and large subunit ribosomal RNA gene, partial sequence	9.80855e-130	100,0	60.7
Pseudendoclonium	Ulvophyceae	e41da664cd0f3ef9ea56f47d2754e5a3f005552d	TGAACGCATATTGCGGTCGAGGCTTCGGCCAAGACCATGTCTGCCTCAGCGTCGGAGTAAACCCTCACCCCAAAAGGTAAACGCCTGGCGGAGTGGAACTGACTTCCCGAGTCTCTCTACTCGTAGAGCGGCTCGGCTAGTTGAAATGAAGAGGACGACGCGCGGGCCTGTATGGCACCGGCTAGGTAGGTAGCTCGACTACTCCTGCCGAAGCCTTGGGCGCGACGCTCGTCCCGCAGGAAACTCTACTCTCTTCTCGACCTGAGCTCAGGCAAGGCTACCCGCTGAACTTAA	3670	6.80272e-07	MF034619	Pseudendoclonium submarinum strain SAG 2237 small subunit ribosomal RNA gene, partial sequence; internal transcribed spacer 1, 5.8S ribosomal RNA gene, and internal transcribed spacer 2, complete sequence; and large subunit ribosomal RNA gene, partial sequence	2.8029e-130	97,8	62.2
Pseudendoclonium	Ulvophyceae	d2f4486973e28e49ceb2b5bc04de1d883cd0367a	TGAACGCATATTGCGGTCGAGCCTCGGTTCGACCATGTCTGCCTCAGCGTCGGAGTAAACCCTCACCCCACAAGGTAAACGCCTCGCGGAGTGGAACTGACTTCCCGAGTCTCTCTACTCGTAGAGCGGCTCGGCTAGTTGAAATGAAGAGGACGACGCGCGGGCCTGTATGGCACCGGCTAGGTAGGTAGCTCGACTACTCCTGCCGAAGCCTTGGGCGCGACGCTCGTCCCGCAGGAAACTCTACTCTCTTCTCGACCTGAGCTCAGGCAAGGCTACCCGCTGAACTTAA	330929	6.84932e-07	MF034623	Pseudendoclonium submarinum strain ULVO-26 small subunit ribosomal RNA gene, partial sequence; internal transcribed spacer 1, 5.8S ribosomal RNA gene, and internal transcribed spacer 2, complete sequence; and large subunit ribosomal RNA gene, partial sequence	4.58863e-138	99,6	61.8
Pseudendoclonium	Ulvophyceae	5d189e2454423167403801b1ec715a394d9d9a5d	TGAACGCATATTGCGGTCGAGCCTCGGTTCGACCATGTCTGCCTCAGCGTCGGAGTAAACCCTCACCCCAAAAGGTAAACACCTCGCGGAGTGGAACTGACTTCCCGAGGCTCTCTACTCGTAGAGCGGCTCGGCTAGTTGAAATGAAGAGGACGACGCGCGGGCCTGTATGGCACCGGCTAGGTAGGTAGCTCGACTACTCCTGCCGAAGCCTTGGGCGCGACGCTCGTCCCGCAGGAAACTATACTCTCTTCTCGACCTGAGCTCAGGCAAGGCTACCCGCTGAACTTAA	29842	6.84932e-07	MF034623	Pseudendoclonium submarinum strain ULVO-26 small subunit ribosomal RNA gene, partial sequence; internal transcribed spacer 1, 5.8S ribosomal RNA gene, and internal transcribed spacer 2, complete sequence; and large subunit ribosomal RNA gene, partial sequence	9.93264e-135	98,9	61.8
Pseudendoclonium-like	Ulvophyceae	e140423e3d3f66dd2f48d6e0c4638233ac630577	TGAACGCATATTGCGGTGGTGCTCGTGCATCACCATGTCTGCCTCAGCGTCGGAGCAAAACCCTCACCCGGGTCCGCCCGGGTGGACCTGGCCTCCCGAGGCCCTCCCCCTCGGAGGGCTCGGCTGGCCGAAGCGCAGAGGATCGTGCCCGGCTCCGCGCGGCACCGACCAGGTAGGTAGCTCGACTACTCCTGTCGGCGCCTGGCGCCGCGGCGCGTCCCGCAGGAAACCCCCTCATTTCTCGACCTGAGTTCAGGCAAGGCTACCCGCTGAACTTAA	17303	7.16846e-07	EF595476	Bolbocoleon piliferum isolate e101bt 5.8S ribosomal RNA gene, partial sequence; internal transcribed spacer 2, complete sequence; and 28S large subunit ribosomal RNA gene, partial sequence &gt;gi|157695759|gb|EF595481.1| Bolbocoleon piliferum isolate e094rh 5.8S ribosomal RNA gene, partial sequence; internal transcribed spacer 2, complete sequence; and 28S large subunit ribosomal RNA gene, partia…	5.12632e-23	80,2	54.4
Pseudendoclonium-like	Ulvophyceae	9a65d6bb8607f4a6773d0f99cab3c94b10d26e13	TGAACGCATATTGCGGTGGTGCTCATGCATCACCATGTCTGCCTCAGCGTCGGAGCAAAACCCTCACCCGGGTCCGCACGGGTGGACCTGGCCTCCCGAGGCCCTCCCCCGAGGGCTCGGCTGGCCGAAGCGCAGAGGATCGTGCCTGGCTCCGCGCGGCACCGACCAGGTAGGTAGCTCGACTACTCCTGTCGGCGCCTGGCGCCGCGGCGCGTCCCGCAGGAAACCCCCTCATTTCTCGACCTGAGTTCAGGCAAGGCTACCCGCTGAACTTAA	3491	7.24638e-07	EF595476	Bolbocoleon piliferum isolate e101bt 5.8S ribosomal RNA gene, partial sequence; internal transcribed spacer 2, complete sequence; and 28S large subunit ribosomal RNA gene, partial sequence &gt;gi|157695759|gb|EF595481.1| Bolbocoleon piliferum isolate e094rh 5.8S ribosomal RNA gene, partial sequence; internal transcribed spacer 2, complete sequence; and 28S large subunit ribosomal RNA gene, partia…	3.02584e-25	79,9	53.7
Hazenia	Ulvophyceae	4bb806cb2e498e66b5445203b31c2763cb2795d4	TGAACGCATATTGCGGTCGAGGCTTCGGCTGAGACCATGTCTGCCTCAGCGTCGGTGTGAACCCTCATTCCCCCTCACGGGTGGAATGGATCTGGCCTCCCCATTGCTTGCGATGGGTTGGCTGAAATTCAGAGGTTTAAGCTTGGACCTGTATGGCAACAGCAAGGTAGGTAGATTTTCTACTCCAGCTGATGCTTTGGGCACTTGCATAGAACCCGCAGGAATTCTCACCTTTTCGACCTGAGATCAGGCAAGGCTACCCGCTGAACTTAA	23393	7.32601e-07	HF570954	Hazenia broadyi genomic DNA containing 18S rRNA gene, ITS1, 5.8S rRNA gene, ITS2 and 28S rRNA gene, strain CCALA 986	1.18149e-138	100,0	61.3
Hazenia	Ulvophyceae	4148b9659ec04b357155dfdaa8e94feed97b9903	TGAACGCATATTGCGGTCGAGGCTTCGGCTGAGACCATGTCTGCCTCAGCGTCGGTGTGAACCCTCATTCCCCCTCACGGGTGGAATGGATCTGGCCTCCCCATTGCTTGCGATGGGTTGGCTGAAATTCAGAGGTTTAAGCTTGGACCTGTATGGCAACAGCAAGGTAGGTAGCTTGCTACTCCAGCTGATGCTTTGGGCACTTGCACGAACCCGCAGGAAATTCTCACCTTTTCGACCTGAGATCAGGCAAGGCTACCCGCTGAACTTAA	932	7.35294e-07	HF570954	Hazenia broadyi genomic DNA containing 18S rRNA gene, ITS1, 5.8S rRNA gene, ITS2 and 28S rRNA gene, strain CCALA 987	4.29805e-128	98,5	61.1
Ulva	Ulvophyceae	b46e4a3dc8eb59bf93b499188a93d54e6838765c	TGAACGCACATTGCCGGTCGACTCTTCGGAGGAGACCACATCTGCCTCAGCGTCGGAATACCCCCTCACGCACCCCCGCGTGGACCTGGCCCCCCCGGTGCACTGCGGTGTCCGGGCCGGCTGAAATACAGAGGCTCGTGCGCGGCCCATTCGTGGCCCCGACTAGGTAGGTAGCTCGCTACTGCTAGGCGGAGGCTCGGTGTCGCGTGCTGTGGGCCCGAAAGGATATCCATCCATTCATTCGACCTGAGTTCAGGTGAGGCTACCCGCTGAACTTAA	1398	7.16846e-07	KC582305	Ulva cf. prolifera BW-2013 (clade B) voucher KIRI:BP.04.08.09 internal transcribed spacer 1, partial sequence; 5.8S ribosomal RNA gene and internal transcribed spacer 2, complete sequence; and 28S ribosomal RNA gene, partial sequence	2.60724e-140	99,6	62.7
Ulva	Ulvophyceae	3e92222d28a3d3b4f7d1863184f664b0798cfd97	TGAACGCACATTGCCGGTCGACTCTTCGGAGGAGACCACATCTGCCTCAGCGTCGGAATACCCCCTCACGCACCCCCGCGTGGACCTGGCCCCCCCGGTGCACTGCGGTGTCCGGGCCGGCTGAAATACAGAGGCTCGTGCGCGGCCCATTCGTGGCCCCGACTAGGTAGGTAGCTCGCTACTTCTAGGCGGCGGCTCGGTGTCGCGTGCTGTGAGCCCCAAGGAACATCCTTTCCATTCGACCTGAGTTCAGGTGAGGCTACCCGCTGAACTTAA	295	7.24638e-07	KC582305	Ulva cf. prolifera BW-2013 (clade B) voucher KIRI:BP.04.08.09 internal transcribed spacer 1, partial sequence; 5.8S ribosomal RNA gene and internal transcribed spacer 2, complete sequence; and 28S ribosomal RNA gene, partial sequence	1.58311e-122	97,5	62
Ulva	Ulvophyceae	4e93841a0bf6d0f2c8268f6eaf422e412ca37b5a	TGAACGCACATTGCCGGTCGAGTCTTCGGATGAGACCACATCTGCCTCAGCGTCGGGATACCCCCTCACCCGCTCACGCGGGTGGACCTGGCCCCCCCGGCCGGCCCCTCGCGGGCTGGCCGGGCCGGCTGAAATACAGAGGCTCGTGCGCGGCCCATTCGTGGCCCCGACTAGGTAGGTAGCTCGCTACTTCTAGGCGGCGGCTCGGTGTCGCGTGCTGTGAGCCCCAAGGAACATCCTTTCCATTCGACCTGAGTTCAGGTGAGGCTACCCGCTGAACTTAA	25481	7.04225e-07	MZ596129	Ulva intestinalis strain CNS00531 small subunit ribosomal RNA gene, partial sequence; internal transcribed spacer 1, 5.8S ribosomal RNA gene, and internal transcribed spacer 2, complete sequence; and large subunit ribosomal RNA gene, partial sequence	9.48825e-145	100,0	63.8
Ulva	Ulvophyceae	a25ab5b93632a5fe9b1510f69ccaaddfc30b27fa	TGAACGCATATTGCGGTCGAGCCTCGGTTCGACCATGTCTGCCTCAGCGTCGGGATACCCCCTCACCCGCTCACGCGGGTGGACCTGGCCCCCCCGGCCGGCCCCTCGCGGGCTGGCCGGGCCGGCTGAAATACAGAGGCTCGTGCGCGGCCCATTCGTGGCCCCGACTAGGTAGGTAGCTCGCTACTTCTAGGCGGCGGCTCGGTGTCGCGTGCTGTGAGCCCCAAGGAACATCCTTTCCATTCGACCTGAGTTCAGGTGAGGCTACCCGCTGAACTTAA	1506	7.11744e-07	MZ596129	Ulva intestinalis strain CNS00531 small subunit ribosomal RNA gene, partial sequence; internal transcribed spacer 1, 5.8S ribosomal RNA gene, and internal transcribed spacer 2, complete sequence; and large subunit ribosomal RNA gene, partial sequence	1.2404e-128	97,9	63.1
Ulva	Ulvophyceae	730a78606640c3a57e0d835b4e161e514baf0dd0	TGAACGCACATTGCCGGTCGAGTCTTCGGATGAGACCACATCTGCCTCAGCGTCGGGATACCCCCTCACCCGCTCACGCGGGTGGACCTGGCCCCCCCGGCCGGCCCCTCGCGGGCTGGCCGGGCCGGCTGAAATACAGAGGCTCGTGCGCGGCCCATTCGTGGCCCCGACTAGGTAGGTAGCTCGCTACTTCTAGGCGGTGGCTCGGTGTCGCGTGCTGTGGGCCCGAAAGGATACCAATCCATTCATTCGACCTGAGTTCAGGTGAGGCTACCCGCTGAACTTAA	1470	6.96864e-07	MZ596129	Ulva intestinalis strain CNS00531 small subunit ribosomal RNA gene, partial sequence; internal transcribed spacer 1, 5.8S ribosomal RNA gene, and internal transcribed spacer 2, complete sequence; and large subunit ribosomal RNA gene, partial sequence	2.73109e-130	97,2	64.5
Ulva	Ulvophyceae	4aa8ba49ac2b6e1aa1abf02f9a9ef6323b4fb921	TGAACGCATATTGCGGTCGAGGCTTCGGCCAAGACCATGTCTGCCTCAGCGTCGGGATACCCCCTCACCCGCTCACGCGGGTGGACCTGGCCCCCCCGGCCGGCCCCTCGCGGGCTGGCCGGGCCGGCTGAAATACAGAGGCTCGTGCGCGGCCCATTCGTGGCCCCGACTAGGTAGGTAGCTCGCTACTTCTAGGCGGCGGCTCGGTGTCGCGTGCTGTGAGCCCCAAGGAACATCCTTTCCATTCGACCTGAGTTCAGGTGAGGCTACCCGCTGAACTTAA	1264	7.06714e-07	MZ596129	Ulva intestinalis strain CNS00531 small subunit ribosomal RNA gene, partial sequence; internal transcribed spacer 1, 5.8S ribosomal RNA gene, and internal transcribed spacer 2, complete sequence; and large subunit ribosomal RNA gene, partial sequence	7.47292e-131	97,5	63.6
Ulva	Ulvophyceae	43acda2448e347fe472c3fd224568645c4f795a7	TGAACGCACATTGCCGGTCGACTCTTCGGAGGAGACCACATCTGCCTCAGCGTCGGAATACCCCCTCACGCACCCCCGCGTGGACCTGGCCCCCCCGGCCGGCCCCTCGCGGGCTGGCCGGGCCGGCTGAAATACAGAGGCTCGTGCGCGGCCCATTCGTGGCCCCGACTAGGTAGGTAGCTCGCTACTTCTAGGCGGCGGCTCGGTGTCGCGTGCTGTGAGCCCCAAGGAACATCCTTTCCATTCGACCTGAGTTCAGGTGAGGCTACCCGCTGAACTTAA	406	7.0922e-07	MZ596129	Ulva intestinalis strain CNS00531 small subunit ribosomal RNA gene, partial sequence; internal transcribed spacer 1, 5.8S ribosomal RNA gene, and internal transcribed spacer 2, complete sequence; and large subunit ribosomal RNA gene, partial sequence	3.46279e-129	97,5	63.4
Ulva	Ulvophyceae	cf33cf0637e4a80be8c899a86c2347d857c93642	TGAACGCACATTGCCGGTCGAGTCTTCGGATGAGACCACATCTGCCTCAGCGTCGGGATACCCCCTCACCCGCTCACGCGGGTGGACCTGGCCCCCCCGGCCGGCCCCTCGCGGGCTGGCCGGGCCGGCTGAAATACAGAGGCTCGTGCGCGGCCCATTCGTGGCCCCGACTAGGTAGGTAGCTCGACTACTCCTGCCGAAGCCTTGGGCGCGACGCGCGTCCCGCAGGAAACCTACTCTCTTCTCGACCTGAGCTCAGGCAAGGCTACCCGCTGAACTTAA	248	7.0922e-07	MZ596129	Ulva intestinalis strain CNS00531 small subunit ribosomal RNA gene, partial sequence; internal transcribed spacer 1, 5.8S ribosomal RNA gene, and internal transcribed spacer 2, complete sequence; and large subunit ribosomal RNA gene, partial sequence	1.68485e-97	91,8	63.4
Ulva	Ulvophyceae	47362886c6abee0df58be19ff71969d3f1fd3f4e	TGAACGCACATTGCCGGTCGACTCTTCGGAGGAGACCACATCTGCCTCAGCGTCGGAATACCCCCTCACGCACCCCCGCGTGGACCTGGCCCCCCCGGACGCCTCGGCGCCCGGGCCGGCTGAAATGCAGAGGCTCGTGCGCGGCCCATTCGTGGCCCCGACTAGGTAGGTAGCTCGCTACTTCTAGGCGGTGGCTCGGTGTCGCGTGCTGTGGGCCCGAAAGGATACCAATCCATTCATTCGACCTGAGTTCAGGTGAGGCTACCCGCTGAACTTAA	11124	7.19424e-07	MZ596161	Ulva linza strain CNS00532 small subunit ribosomal RNA gene, partial sequence; internal transcribed spacer 1, 5.8S ribosomal RNA gene, and internal transcribed spacer 2, complete sequence; and large subunit ribosomal RNA gene, partial sequence	2.00436e-141	100,0	62.5
Ulva	Ulvophyceae	c0a8924a86a665979b0ef2aac27c2c99fdbc5fec	TGAACGCACATTGCCGGTCGACTCTTCGGAGGAGACCACATCTGCCTCAGCGTCGGAATACCCCCTCACGCACCCCCGCGTGGACCTGGCCCCCCCGGACGCCTCGGCGCCCGGGCCGGCTGAAATGCAGAGGCTCGTGCGCGGCCCATTCGTGGCCCCGACTAGGTAGGTAGCTCGCTACTTCTAGGCGGCGGCTCGGTGTCGCGTGCTGTGAGCCCCAAGGAACATCCTTTCCATTCGACCTGAGTTCAGGTGAGGCTACCCGCTGAACTTAA	2580	7.27273e-07	MZ596161	Ulva linza strain CNS00532 small subunit ribosomal RNA gene, partial sequence; internal transcribed spacer 1, 5.8S ribosomal RNA gene, and internal transcribed spacer 2, complete sequence; and large subunit ribosomal RNA gene, partial sequence	2.61572e-125	98,2	61.8
Ulva	Ulvophyceae	035c63ee59fa5c6d9d53c7a26864c12be35baeb7	TGAACGCATATTGCGGTCGAGCCTCGGTTCGACCATGTCTGCCTCAGCGTCGGAATACCCCCTCACGCACCCCCGCGTGGACCTGGCCCCCCCGGACGCCTCGGCGCCCGGGCCGGCTGAAATGCAGAGGCTCGTGCGCGGCCCATTCGTGGCCCCGACTAGGTAGGTAGCTCGCTACTTCTAGGCGGTGGCTCGGTGTCGCGTGCTGTGGGCCCGAAAGGATACCAATCCATTCATTCGACCTGAGTTCAGGTGAGGCTACCCGCTGAACTTAA	531	7.27273e-07	MZ596161	Ulva linza strain CNS00532 small subunit ribosomal RNA gene, partial sequence; internal transcribed spacer 1, 5.8S ribosomal RNA gene, and internal transcribed spacer 2, complete sequence; and large subunit ribosomal RNA gene, partial sequence	5.67024e-122	97,1	61.8
Ulva	Ulvophyceae	604d2ce38e75ba849acd8b2c44d3a31a7831c75c	TGAACGCATATTGCGGTCGAGGCTTCGGCCAAGACCATGTCTGCCTCAGCGTCGGAATACCCCCTCACGCACCCCCGCGTGGACCTGGCCCCCCCGGACGCCTCGGCGCCCGGGCCGGCTGAAATGCAGAGGCTCGTGCGCGGCCCATTCGTGGCCCCGACTAGGTAGGTAGCTCGCTACTTCTAGGCGGTGGCTCGGTGTCGCGTGCTGTGGGCCCGAAAGGATACCAATCCATTCATTCGACCTGAGTTCAGGTGAGGCTACCCGCTGAACTTAA	312	7.22022e-07	MZ596161	Ulva linza strain CNS00532 small subunit ribosomal RNA gene, partial sequence; internal transcribed spacer 1, 5.8S ribosomal RNA gene, and internal transcribed spacer 2, complete sequence; and large subunit ribosomal RNA gene, partial sequence	7.3439e-126	97,1	62.2
Ulva	Ulvophyceae	97cbe2e3c71af45a19fb37603460b482c356c941	TGAACGCATATTGCGGTCGAGCCTCGGTTCGACCATGTCTGCCTCAGCGTCGGAATACCCCCTCACGCACCCCCGCGTGGACCTGGCCCCCCCGGACGCCTCGGCGCCCGGGCCGGCTGAAATGCAGAGGCTCGTGCGCGGCCCATTCGTGGCCCCGACTAGGTAGGTAGCTCGCTACTTCTAGGCGGCGGCTCGGTGTCGCGTGCTGTGAGCCCCAAGGAACATCCTTTCCATTCGACCTGAGTTCAGGTGAGGCTACCCGCTGAACTTAA	210	7.35294e-07	MZ596161	Ulva linza strain CNS00532 small subunit ribosomal RNA gene, partial sequence; internal transcribed spacer 1, 5.8S ribosomal RNA gene, and internal transcribed spacer 2, complete sequence; and large subunit ribosomal RNA gene, partial sequence	2.06187e-106	95,2	61.1
Ulotrichaceae	Ulvophyceae	72ebc261c0104aa81c2b8c9e11c296af26652889	TGAACGCATATTGCGGTCGAGGCTTCGGCCAAGACCATGTCTGCCTCAGCGTCGGTGTGAACCCTCATTCTCCCAAACAGGTTGAATGGAACTGGTCTCCTCAGTAGTTGGTAAAACAAATGCTGGGTTGGCTGAAATTCAGAGGTTTAAGCTTGGGCCTGTATGGCAACAGCAAGGTAGGTAGCTTGCTACTCCAGCTGATGCTTTGGGCACTTGCACAAACCCGCAGGAATTCTCACCTTTTCGACCTGAGATCAGGCAAGGCTACCCGCTGAACTTAA	8554	7.11744e-07	AY653740	Chlorothrix sp. C167 18S ribosomal RNA gene, partial sequence; internal transcribed spacer 1 and 5.8S ribosomal RNA gene, complete sequence; and internal transcribed spacer 2, partial sequence	7.50741e-121	99,6	54.8
Ulotrichaceae	Ulvophyceae	cf7493d7265130e3ca580321f6bb54a40d7bbaa9	TGAACGCATATTGCGGTCGAGCCTCGGTTCGACCATGTCTGCCTCAGCGTCGGTGTGAACCCTCATTCTCCCAAACAGGTTGAATGGAACTGGTCTCCTCAGTAGTTGGTAAAACAAATGCTGGGTTGGCTGAAATTCAGAGGTTTAAGCTTGGGCCTGTATGGCAACAGCAAGGTAGGTAGCTTGCTACTCCAGCTGATGCTTTGGGCACTTGCACAAACCCGCAGGAATTCTCACCTTTTCGACCTGAGATCAGGCAAGGCTACCCGCTGAACTTAA	586	7.16846e-07	AY653740	Chlorothrix sp. C167 18S ribosomal RNA gene, partial sequence; internal transcribed spacer 1 and 5.8S ribosomal RNA gene, complete sequence; and internal transcribed spacer 2, partial sequence	2.72029e-110	97,9	54.4
Ulotrichaceae	Ulvophyceae	891061db33e319823bce0cc12598cc54116bc08c	TGAACGCATATTGCGGTCGAGGCTTCGGCCAAGACCATGTCTGCCTCAGCGTCGGTGTGAACCCTCATTCTCCTTAACAGGTTGAATGGAACTGGTCTCCTCAGCTCTCGGGCTGGGTTGGCTGAAATTCAGAGGTTTAAGCTTGGGCCTGTATGGCAACAGCAAGGTAGGTAGCTTGCTACTCCAGCTGATGCTTTGGGCACTTGCACGAACCCGCAGGAATTCTCACCTTTTCGACCTGAGATCAGGCAAGGCTACCCGCTGAACTTAA	446	7.38007e-07	AY476821	Urospora neglecta strain Seward 8 18S ribosomal RNA gene, internal transcribed spacer 1, 5.8S ribosomal RNA gene, and internal transcribed spacer 2, complete sequence; and 28S ribosomal RNA gene, partial sequence	1.53933e-127	98,2	60.9
Ulotrichaceae	Ulvophyceae	f9d1eecc81a831887d480824156f236765cc409e	TGAACGCATATTGCGGTCGAGGCTTCGGCCAAGACCATGTCTGCCTCAGCGTCGGTGTGAACCCTCATTCTCCTACCAAGGTTGAATGGAACTGGTCTCCTCAGTCCTAGGACTGGGTTGGCTGAAATTCAGAGGTTAAGCTTGGGCCTGTATGGCACCAGCAAGGTAGGTAGCTTGCTACTCCAGCTGATGCTTTGGGCACTCGCCAATACCCGCAGGAATTCTCACCTTTTCGACCTGAGATCAGGCAAGGCTACCCGCTGAACTTAA	2938	7.40741e-07	AY476821	Urospora neglecta strain Seward 8 18S ribosomal RNA gene, internal transcribed spacer 1, 5.8S ribosomal RNA gene, and internal transcribed spacer 2, complete sequence; and 28S ribosomal RNA gene, partial sequence	2.57941e-120	97,4	60.7
Ulotrichaceae	Ulvophyceae	cf9a6ba78cb8c673f0ddf1d0c955604486e17ee9	TGAACGCATATTGCGGTCGAGGCTTCGGCCAAGACCATGTCTGCCTCAGCGTCGGTGTGAACCCTCATTCTCCTACCAAGGTTGAATGGAACTGGTCTCCTCAGTCCTAGGACTGGGTTGGCTGAAATTCAGAGGTTTAAGCTTGGGCCTGTATGGCAACAGCAAGGTAGGTAGCTTGCTACTCCAGCTGATGCTTTGGGCACTCGCACAAACCCGCAGGAATACTCACCTCTTCGACCTGAGATCAGGCAAGGCTACCCGCTGAACTTAA	606	7.38007e-07	AY476821	Urospora neglecta strain Seward 8 18S ribosomal RNA gene, internal transcribed spacer 1, 5.8S ribosomal RNA gene, and internal transcribed spacer 2, complete sequence; and 28S ribosomal RNA gene, partial sequence	3.33207e-124	97,4	60.9
Ulotrichaceae	Ulvophyceae	6846046b1902534c63d3f7240bc41e78051e6697	TGAACGCATATTGCGGTCGAGGCTCCGGCCAAGACCATGTCTGCCTCAGCGTCGGTGTGAACCCTCATTCTCCTCTAAGGTTGAATGGAACTGGTCTCCTCAGTCCTCGGACTGGGTTGGCTGAAATTCAGAGGTTAAGCTTGGGCCTGTATGGCACCAGCAAGGTAGGTAGCTTGCTACTCCAGCTGATGCTTTGGGCACTCGCCAATACCCGCAGGAATTCCACCTTTTCGACCTGAGATCAGGCAAGGCTACCCGCTGAACTTAA	306	7.46269e-07	AY476821	Urospora neglecta strain Seward 8 18S ribosomal RNA gene, internal transcribed spacer 1, 5.8S ribosomal RNA gene, and internal transcribed spacer 2, complete sequence; and 28S ribosomal RNA gene, partial sequence	4.28573e-118	97,4	60.2
Ulotrichaceae	Ulvophyceae	5b7ee601f18bd9e21092dea72efe5a7097b27a37	TGAACGCATATTGCGGTCGAGGCTTCGGCCAAGACCATGTCTGCCTCAGCGTCGGTGTGAACCCTCAATCTCTCCCTAAAAAGAGCTGATTGGAACTGGTCTCCTCAGCCCTTGGGCTGGGTTGGCTGAAATTCAGAGGTTTAAGCTTGGGCCTGTATGGCAACAGCAAGGTAGGTAGCTTGCTACTCCAGCTGATGCTTTGGGCACTTGCACAAACCCGCAGGAATTCTCACCTTTTCGACCTGAGATCAGGCAAGGCTACCCGCTGAACTTAA	55066	7.27273e-07	HQ404884	Chloromonas sp. CCCryo208-05 culture CCCryo&lt;DEU&gt;:208-05 18S ribosomal RNA gene, partial sequence; internal transcribed spacer 1, 5.8S ribosomal RNA gene, and internal transcribed spacer 2, complete sequence; and 26S ribosomal RNA gene, partial sequence	2.65299e-115	95,3	61.8
Ulotrichaceae	Ulvophyceae	b436f1e73c02be23d4a12d9b3ec86f549f3114bb	TGAACGCATATTGCGGTCGAGGCTTCGGCCAAGACCATGTCTGCCTCAGCGTCGGTGTGAACCCTCAATCTTCCCCTAAAAAGGACTGATTGGAACTGGTCTCCTCAGCTCTCGGGCTGGGTTGGCTGAAATTCAGAGGTTTAAGCTTGGGCCTGTATGGCAACAGCAAGGTAGGTAGCTTGCTACTCCAGCTGATGCTTTGGGCACTTGCACGAACCCGCAGGAATTCTCACCTTTTCGACCTGAGATCAGGCAAGGCTACCCGCTGAACTTAA	14869	7.27273e-07	DQ821516	Ulothrix sp. X3 18S ribosomal RNA gene, partial sequence; internal transcribed spacer 1 and 5.8S ribosomal RNA gene, complete sequence; and internal transcribed spacer 2, partial sequence	1.22561e-118	100,0	53.3
Ulotrichaceae	Ulvophyceae	c2c9bd4efbf778102897eb1c4533796116a013db	TGAACGCATATTGCGGTCGAGGCTTCGGCCAAGACCATGTCTGCCTCAGCGTCGGTGTGAACCCTCATTCTCCTTAACAGGTTGAATGGAACTGGTCTCCTCAGTCTTCGGACTGGGTTGGCTGAAATTCAGAGGTTTAAGCTTGGGCCTGTATGGCAACAGCAAGGTAGGTAGCTTGCTACTCCAGCTGATGCTTTGGGCACTCGCACAAACCCGCAGGAATTCTCACCTTTTCGACCTGAGATCAGGCAAGGCTACCCGCTGAACTTAA	1688008	7.38007e-07	AY476821	Urospora neglecta strain Seward 8 18S ribosomal RNA gene, internal transcribed spacer 1, 5.8S ribosomal RNA gene, and internal transcribed spacer 2, complete sequence; and 28S ribosomal RNA gene, partial sequence	7.05098e-136	99,6	60.9
Ulotrichaceae	Ulvophyceae	85df428214f06af922a33608fd4057ed0e86389b	TGAACGCATATTGCGGTCGAGGCTTCGGCCAAGACCATGTCTGCCTCAGCGTCGGTGTGAACCCTCATTCTCCTTAACAGGTTGAATGGAACTGGTCTCCTCAGTCTTCGGACTGGGTTGGCTGAAATTCAGAGGTTTAAGCTTGGGCCTGTATGGCAACAGCAAGGTAGGTAGCTTGCTACTCCAGCTGATGCTTTGGGCACTCGCACAAACCCGCAGGAATTCTCACCTTTTCGACCTGAGGTCAGGCAAGAACACCCGCTGAACTTAA	2087	7.38007e-07	AY476821	Urospora neglecta strain Seward 8 18S ribosomal RNA gene, internal transcribed spacer 1, 5.8S ribosomal RNA gene, and internal transcribed spacer 2, complete sequence; and 28S ribosomal RNA gene, partial sequence	3.30379e-129	98,2	60.9
Ulotrichaceae	Ulvophyceae	58d178f49de253c64082d458130273c7f422c5d4	TGAACGCATATTGCGGTCGAGGCTTCGGCCAAGACCATGTCTGCCTCAGCGTCGGTGTGAACCCTCATTCTCCCCACACGGGGTTGAATGGAACTGGTCTCCTCAGCTCTCGGGCTGGGTTGGCTGAAATTCAGAGGTTTAAGCTTGGGCCTGTATGGCAACAGCAAGGTAGGTAGCTTGCTACTCCAGCTGATGCTTTGGGCACTTGCACGAACCCGCAGGAATTCTCACCTTTTCGACCTGAGATCAGGCAAGGCTACCCGCTGAACTTAA	10464	7.32601e-07	HQ404884	Chloromonas sp. CCCryo208-05 culture CCCryo&lt;DEU&gt;:208-05 18S ribosomal RNA gene, partial sequence; internal transcribed spacer 1, 5.8S ribosomal RNA gene, and internal transcribed spacer 2, complete sequence; and 26S ribosomal RNA gene, partial sequence	4.34055e-123	97,4	61.3
Ulotrichaceae	Ulvophyceae	f6bff1e5b7636b4e962c10b4fb687ebed6c52f1b	TGAACGCATATTGCGGTCGAGGCTTCGGCCAAGACCATGTCTGCCTCAGCGTCGGTGTGAACCCTCATTCTCCCCCTAAAAAGGGCTGAATGGAACTGGTCTCCTCAGCTCTAGGGCTGGGTTGGCTGAAATTCAGAGGTTTAAGCTTGGGCCTGTATGGCAACAGCAAGGTAGGTAGCTTGCTACTCCAGCTGATGCTTTGGGCACTTGCACGAACCCGCAGGAATTCTCACCTTTTCGACCTGAGATCAGGCAAGGCTACCCGCTGAACTTAA	3793	7.27273e-07	HQ404884	Chloromonas sp. CCCryo208-05 culture CCCryo&lt;DEU&gt;:208-05 18S ribosomal RNA gene, partial sequence; internal transcribed spacer 1, 5.8S ribosomal RNA gene, and internal transcribed spacer 2, complete sequence; and 26S ribosomal RNA gene, partial sequence	5.70223e-117	96,0	61.8
Ulotrichaceae	Ulvophyceae	9ee724dbe8f1e533bf23c3a73f67b3ea25e79431	TGAACGCATATTGCGGTCGAGGCTTCGGCCAAGACCATGTCTGCCTCAGCGTCGGTGTGAACCCTCATTCTCCCCACACGGGGTTGGATGGAACTGGTCTCCTCAGTCCTTGGGCTGGGTTGGCTGAAATTCAGAGGTTTAAGCTTGGGCCTGTATGGCAACAGCAAGGTAGGTAGCTTGCTACTCCAGCTGATGCTTTGGGCACTTGCACGAACCCGCAGGAAATTCTCACCTTTTCGACCTGAGATCAGGCAAGGCTACCCGCTGAACTTAA	30510	7.29927e-07	HQ404884	Chloromonas sp. CCCryo208-05 culture CCCryo&lt;DEU&gt;:208-05 18S ribosomal RNA gene, partial sequence; internal transcribed spacer 1, 5.8S ribosomal RNA gene, and internal transcribed spacer 2, complete sequence; and 26S ribosomal RNA gene, partial sequence	5.63844e-122	96,7	61.6
Ulotrichaceae	Ulvophyceae	48d5d3a11f882679805661c58d6e4fe19d5bd07a	TGAACGCATATTGCGGTCGAGGCTTCGGCCAAGACCATGTCTGCCTCAGCGTCGGTGTGAACCCTCATTCTCCTCACAAGGGCTGAATGGAACTGGTCTCCTCAGCCCTCGGGCTGGGTTGGCTGAAATTCAGAGGTTTAAGCTTGGGCCTGTATGGCAACAGCAAGGTAGGTAGCTTGCTACTCCAGCTGATGCTTTGGGCACTCGCGCAAACCCGCAGGAATTCTCACCTTTTCGACCTGAGATCAGGCAAGGCTACCCGCTGAACTTAA	2801	7.35294e-07	AY476821	Urospora neglecta strain Seward 8 18S ribosomal RNA gene, internal transcribed spacer 1, 5.8S ribosomal RNA gene, and internal transcribed spacer 2, complete sequence; and 28S ribosomal RNA gene, partial sequence	7.23275e-121	96,3	61.1
Ulotrichaceae	Ulvophyceae	dbb59cee13e0c43b5e6b0cfc23602dcb17719718	TGAACGCATATTGCGGTCGAGGCTTCGGCCAAGACCATGTCTGCCTCAGCGTCGGTGTGAACCCTCATTCTCCCCACACGGGGTTGAATGGAACTGGTCTCCTCAGTCTTCGGACTGGGTTGGCTGAAATTCAGAGGTTTAAGCTTGGGCCTGTATGGCAACAGCAAGGTAGGTAGCTTGCTACTCCAGCTGATGCTTTGGGCACTCGCACAAACCCGCAGGAATTCTCACCTTTTCGACCTGAGATCAGGCAAGGCTACCCGCTGAACTTAA	296	7.32601e-07	AY476821	Urospora neglecta strain Seward 8 18S ribosomal RNA gene, internal transcribed spacer 1, 5.8S ribosomal RNA gene, and internal transcribed spacer 2, complete sequence; and 28S ribosomal RNA gene, partial sequence	4.31619e-128	97,8	61.3
Apatococcus	Trebouxiophyceae	ff223a161a525fd51ed778f3adc6c98b56e430ce	TGAACGCAAATTGCGCTCGAGGCCTCCGGGTCGAGAGCATGTCTGCCTCAGCGTCGCTCATACCAATCGACCCTTCACCTTTTGAAACATAATTGTGATTGGGTCGGAAATGGCCGTCCGGTTGAATCAGCCGGTCGGCTGAAAGGACTGCTCCGCTCGCAGCCTCCCTTGAATGGGAAGGAGCCAGCCGGTAAGCATGACTTTCTCCGGTTGGAGAAGGCCTGGCCTGCCGTTGAGCTTTGGTTGTGGGTTTAAAGGAGCCACAGGAATCACCTTTTGAACATCGACCTGAGATCAGACAAGGACACCCGCTGAACTTAA	307	6.23053e-07	MK005076	Apatococcus sp. S2MWC-02 internal transcribed spacer 1, 5.8S ribosomal RNA gene, and internal transcribed spacer 2, complete sequence	2.94982e-165	100,0	72.1
Apatococcus	Trebouxiophyceae	e68f422979b39ea81fe55b5c55f408e5fcf60979	TGAACGCAAATTGCGCTCGAGGCCTCCGGGTCGAGAGCATGTCTGCCTCAGCGTCGCTCATACCCAATCGGCTCCACCTCTTTTGAAATATAAAGCTAGGCGGGCCGGATGTGGCCGTCCGGTTTTATTAGCCGGTTGGCTGAAAGATTCGTTCCGCTCGCAGCCTCCCTTAAATGGGAAGGAGCCAGCCGGTAAGCATGACCTTGTCTAACTGGAGAAGGTCTGGCCTGCCGTTGAGCTCTGGTTGTGGGTTTCATAGGAACTTGACAGGAACTGACATTTGAAAATCGACCTGAGATCAGGCAAGGACACCCGCTGAACTTAA	736	6.15385e-07	KX025108	Apatococcus sp. SAG 2145 18S ribosomal RNA gene, partial sequence; internal transcribed spacer 1, 5.8S ribosomal RNA gene, and internal transcribed spacer 2, complete sequence; and 26S ribosomal RNA gene, partial sequence	1.78747e-167	100,0	73
Desmococcus	Trebouxiophyceae	022754bbcddd8edf273a1a43704ab207636c4bb3	TGAACGCATATTGCACTCGAGGCTTCGGCCGAGAGTATGCCTGTCTCAGCGTCAGCTCACCCCTCGCCCCTCCCCGACCCACCCCCGCAAGGGGCCTGGGCCGGGGCCCTGGGACGGACGTGGCCGTCTCGGCTGCTTGAAACACAGCGCCGGGTCGGCTGAAGCACAGGGCTTGCTGCCGGTCACCCCCTCTCCCGTGCACGGGGCGCCAGCTTGGTAGGTGGCTTCGTAAGCTGCATGCCGCTGTCGCACCGACCGCCTGGCGAGCGAAAGAGGCCGGTCCCAGCGCGGCCAAGCAGGAAACCTGCGGGCGTCCGGCTCGAGAGAGCCCGCCCCGCACACACCCTTTTGACCTGAGATCAGACAAGACCACCCGCTGAACTTAA	26320	5.18135e-07	KM020049	Desmococcus olivaceus strain SAG 1.92 18S ribosomal RNA gene, partial sequence; internal transcribed spacer 1, 5.8S ribosomal RNA gene, and internal transcribed spacer 2, complete sequence; and 26S ribosomal RNA gene, partial sequence	0	99,0	86.7
Diplosphaera	Trebouxiophyceae	108ce5891a118b23bc4f96aa4ba1b9d010229166	TGAACGCATATTGCGCTCGAGACTTCGGTCGAGAGCATGCCTGTCTCAGCGTCGGCTCACCCCTCGCCCACCCTTTCCCCTTTGTTGGAGGAGAGGTGCCTGGACGGACGTGGCCGTCTCGCTTTCCCTTTACCGGGAGAGCGGGTCGGCTGAAGTGCAGGGCCCGCGGCGCGACCCGGACGAGAGGGCGCCAGCATGGTAGGTGGCTCAACGCTGCATGCCGCTGTCGCCTTTCATCTCGGCCCGAACCAAGGTCGCATCCAATCGTCCGCTCGGCCACCAAGCAGGAACGGTCGCTCTGTTCGCAGCAATGCGGCGAGCGACTTCAACCCTTCGACCTGAGATCAGACAAGACCACCCGCTGAACTTAA	28217	5.39084e-07	MZ919288	Diplosphaera chodatii isolate 863-4-P internal transcribed spacer 1, partial sequence; 5.8S ribosomal RNA gene and internal transcribed spacer 2, complete sequence; and large subunit ribosomal RNA gene, partial sequence	0	98,4	83.4
Diplosphaera	Trebouxiophyceae	d3477c0d8eff027d5cefbb41bb1fc7b9ce1e4f91	TGAACGCACATTGCACTCGAGGCTCCGGTCGAGAGTATGCCTGTCTCAGCGTCGGCTCACCCCTCGCCCACCCTTTCCCCTTTGTTGGAGGAGAGGTGCCTGGACGGATGTGGCCGTCTCGCTTTCCCTTTACCGGGAGAGCGGGTCGGCTGAAGTGCAGGGCCCGCGGCGCGACCCGGACGAGAGGGCGCCAGCATGGTAGGTGGCTCAACGCTGCATGCCGCTGTCGCCTTTCATCTCGGCCCGAATCAAGGTCGCATCCAATCGTCCGCTCGGCCACCAAGCAGGAACGGTCGCTCTGTTCGCAGCAATGCGGCGAGCGACTTCAACCCTTCGACCTGAGATCAGACAAGACCACCCGCTGAACTTAA	203	5.39084e-07	MZ919288	Diplosphaera chodatii isolate 863-4-P internal transcribed spacer 1, partial sequence; 5.8S ribosomal RNA gene and internal transcribed spacer 2, complete sequence; and large subunit ribosomal RNA gene, partial sequence	1.23177e-174	97,0	83.4
Diplosphaera	Trebouxiophyceae	33406e6518b32ff04f94d66b7f1cf358d3f859b2	TGAACGCATATTGCGCTCGAGACTTCGGTCGAGAGCATGCCTGTCTCAGCGTCGGCTCACCCCTCGCCCACCCTTTCCCCTTTGTTGGAGGAGAGGTGCCTGGACGGACGTGGCCGTCTCGCTTTCCCTTTACCGGGAGAGCGGGTCGGCTGAAGTGCAGGGCCCGCGGCGCGACCCGGACGAGAGGGCGCCAGCATGGTAGGTGGCTCAACGCTGCATGCCGCTGTCGCCTTTCATCTCGGCCCGAATCAAGGTCGCATCCAATCGTCCGCTCGGCCACCAAGCAGGAACGGTCGCCCGGTTCGCAGCAATGCGGCGGGCGACTTCAACCCTTCGACCTGAGATCAGACAAGACCACCCGCTGAACTTAA	3011	5.39084e-07	MZ969848	Diplosphaera chodatii isolate HP-19P internal transcribed spacer 1, partial sequence; 5.8S ribosomal RNA gene and internal transcribed spacer 2, complete sequence; and large subunit ribosomal RNA gene, partial sequence	3.38783e-180	98,4	83.4
Diplosphaera	Trebouxiophyceae	a69c77c7bb79e62227d4ddaabda968b4070a2f78	TGAACGCATATTGCGCTCGAGACTTCGGTCGAGAGCATGCCTGTCTCAGCGTCGGCTCACCCCTCGCCCACCCTTTCCCCTTCACCGGAGGAGAGGTGCCTGGACGGACGTGGCCGTCTCGCTTTCCCGGTATCTCACCGGGAGAGCGGGTCGGCTGAAGTGCAGGGCCCGCGGCGCGACCCGGACGAGAGGGCGCCAGCATGGTAGGTGGCTCAACGCTGCATGCCGCTGTCGCCTTTCATCTCGGCCCGAATCAAGGTCGCATCCAATCGTCCGCTCGGCCACCAAGCAGGAACGGTCGCCCGGTTCGCAGCAATGCGGCGGGCGACTTCAACCCTTCGACCTGAGATCAGACAAGACCACCCGCTGAACTTAA	10311	5.31915e-07	MH703748	Diplosphaera sp. Ru-6-16 small subunit ribosomal RNA gene, partial sequence; internal transcribed spacer 1, 5.8S ribosomal RNA gene, and internal transcribed spacer 2, complete sequence; and large subunit ribosomal RNA gene, partial sequence	0	100,0	84.5
Chlorella	Trebouxiophyceae	0e88a7b3c093618d2114057190854b4cea55bcca	TGAACGCAACTTGCGCCCGAGGCTTCGGCCAAAGGCATGTCTGCCTCAGCGTCGGCTCACCCCCTCGCCTCCCCATCTCCTTTGATTGGGAAGGCGGATCTGACCTTCCCGGTTCCGCCGGTCACTCGTGATTGGCGCCGGGTCGGTTGAAGCTCAGAGGTATGAGCATGGACCCCGTTCGCAGGGTAATGGCTTGGTAGGTAGGCATTCCCTACGCATCCTGCCGTTGCCCGAGGGGACTTTGCTGGAGACCTAGCAGGAATTCGGATGCTTGGGCACCCCCCGACACCGAAACTCTTCATTTCGACCTGAGCTCAGGCAAGACTACCCGCTGAACTTAA	731	5.8651e-07	KP645227	Chlorella vulgaris strain UTEX 265 18S ribosomal RNA gene, partial sequence; internal transcribed spacer 1, 5.8S ribosomal RNA gene, and internal transcribed spacer 2, complete sequence; and 28S ribosomal RNA gene, partial sequence	2.40553e-176	100,0	76.6
Chloroidium	Trebouxiophyceae	20796bce6ece1ddc499c50ab816352fcc0fbf179	TGAACGCATATTGCGCCCGAGGCCTCGGCCGAGGGCATGCCTGCCTCAGCGTCGGTTGACTCTTTCGCCACGTCCCTCCCCCCTCTCGAGGCGGGAGGCACGGACGGACCTGGTCGTCCCGCTGGAAACAGCGGGTCGGCTGCAGCGCAGAGCGACACGGCGGTTCGTCGATATAGACGCAGCCAGACTGGTAGGTGGTCGACTACGATTGCATACCCTTCTGGAAGCTAGACGGACGTCTGGGTCCCGCGAGACGAGGGGGCGACCGCGAGGTATGTCCCCGACTCATCCACTTCTCAGTTCGACCTGAGTTCAGGCAAGACCACCCGCTCAACTTAA	540	5.89971e-07	MH551522	Chloroidium laureanum strain CAUP H8501 18S ribosomal RNA gene, internal transcribed spacer 1, 5.8S ribosomal RNA gene, internal transcribed spacer 2, and 28S ribosomal RNA gene, region	1.01859e-55	82,0	72.4
Prasiola	Trebouxiophyceae	4fe23c9ac600188d99e990b62f92332c1da5ee2e	TGAACGCATATTGCACTCGAGACCCCGGTCGAGAGTATGCCTGTCTCAGCGTCAGCTCCACCCCTCGCCACCCCCGCACCCGACCCCCTTCCGATGGAACGGGGCCCGGCTGTGTGGGCGGCGGACGTGGCCGTCTCGGTCCCCTCGAAGGGGCGCCGGGTCGGCTGAAGCACAGGGCCCGCTCGCGTGCTCCCCTCCCCCGGACGGGGGCGCCGGCTTGGTAGGTGGTCCTCGGACCGCATGCCGCCGTCGCCTCTCCACCCGTGTGGGAGGCGGGTACCGCACTGGCACGGCCTCACCGGCAGGAAACACGGGTTGTGGACGGCTCACGCCGGCCACCCCCCCTCATTTTCGACCTGAGATCAGACAAGACCACCCGCTGAACTTAA	1054	5.14139e-07	KX987942	Prasiola borealis isolate I443 internal transcribed spacer 1, partial sequence; 5.8S ribosomal RNA gene and internal transcribed spacer 2, complete sequence; and large subunit ribosomal RNA gene, partial sequence	1.9848e-53	81,7	87.4
Prasiola	Trebouxiophyceae	cd7f6aece45995647ff2942781e44458c1848f36	TGAACGCACATTGCACTCGAGACCCCGGTCGAGAGTATGCCTGTCTCAGCGTCAGCTCACCCCTCGCCCGGACCCCGCCCGCCCTTCGAGGCAGTCGGGGCCCGGTCGGACGTGGCCGTCTCGGCACCCTGCGACACGGGAGCCGGGTCGGCTGAAGCACAGGGCTAGCCGACGGTCGCCCCGCCCCCCGGTGGTGCGTCGCCAGCTTGGTAGGTGGTCCCCGGACCGCATGCCGCCGTCGGCCCCCCCCTGAGGGGCGCCCCCCGCCTCGGCACGGCCAAGCAGGAACCGGGGGGGTGTGTGTGGTCGGTCACCCGGCCGCACGCCCCCTCCCCCTTTCGTTTTGACCTGAGATCAGACAAGACCACCCGCTGAACTTAA	275	5.24934e-07	KX987987	Prasiola cf. delicata IGB-2016 isolate I438 internal transcribed spacer 1, partial sequence; 5.8S ribosomal RNA gene and internal transcribed spacer 2, complete sequence; and large subunit ribosomal RNA gene, partial sequence	2.26206e-127	96,3	66.7
Prasiola	Trebouxiophyceae	a308434dc4605d47e6becdf3eee276c7ff1052be	TGAACGCACATTGCACTCGAGGCTCCGGTCGAGAGTATGCCTGTCTCAGCGTCAGCTCACCCCTCGCCCCACGGCCCCCCCTTTCTTCACCGGAAGCGGGCCCCCCGGGCGGACGTGGTCGTCTCAGCACCCTGCAACACGGGCGCCGGGTCGACTGAAGCACAGGGCCAGCCGCCGGTCGCTCCCCCCCCTCGGTGGGGTGTCGCCAGCTTGGTAGGTGGTCCCCGGACCGCATGCCGCCGTCGGCCCCCCCCTGAGGGGCGCCCCCCGCCTCGGCACGGCCAAGCAGGAACCGGGGGGGTGTGTGTGGTCGGTCACCCGGCCGCACGCCCCCTCCCCCTTTCGTTTTGACCTGAGATCAGACAAGACCACCCGCTGAACTTAA	21573	5.19481e-07	KX987988	Prasiola sp. IGB-2016 isolate I60 internal transcribed spacer 1, partial sequence; 5.8S ribosomal RNA gene and internal transcribed spacer 2, complete sequence; and large subunit ribosomal RNA gene, partial sequence	6.80279e-78	82,9	86.5
Prasiola	Trebouxiophyceae	bf1a99465d5cf2451318748e12e7b311df54cc96	TGAACGCATATTGCACTCGAGACCCCGGTCGAGAGTATGCCTGTCTCAGCGTCAGCTCCACCCCTCGCCACCCCCGCACCCGACCCCCTTCCGATGGAACGGGGCCCGGCTGTGTGGGCGGCGGACGTGGCCGTCTCGGTCCCCTCGAAGGGGCGCCGGGTCGGCTGAAGCACAGGGCCCGCTCGCGTGCTCCCCTCCCCCGGACGGGGGCGCCGGCTTGGTAGGTGGTCCCCGGACCGCATGCCGCCGTCGGCCCCCCCCTGAGGGGCGCCCCCCGCCTCGGCACGGCCAAGCAGGAACCGGGGGGGTGTGTGTGGTCGGTCACCCGGCCGCACGCCCCCTCCCCCTTTCGTTTTGACCTGAGATCAGACAAGACCACCCGCTGAACTTAA	255	5.10204e-07	KX987988	Prasiola sp. IGB-2016 isolate I60 internal transcribed spacer 1, partial sequence; 5.8S ribosomal RNA gene and internal transcribed spacer 2, complete sequence; and large subunit ribosomal RNA gene, partial sequence	7.16497e-58	80,1	88.1
Symbiochloris	Trebouxiophyceae	772b30718efecd4a3ed2791e8ca0c629808c4296	TGAACGCATATGGCGCCTGAAGCCTCGGCCGAGGGCATGCCTGCCTCAGCGTCGTTCCAACCCCCTCTCCGAACAGGGTTCTTCCCTGGCCTCGGAGGAGCTGGCCCCTCCGCTTCCCCAAGCGGACCGGCTGAAAAGCAAGCGGCCCGGTCGAGCGATCGGCACCTGTGGTGGTGGCCAAGCGCCTCCCCTCTGGACTGATCACTCGCACTGCCAGCGGCCCCTGCGATCGAAACGCACCCCCAACCATTCGACCTGAGTTCAGGCAAGAGCACCCGCTGAACTTAA	303	6.94444e-07	GU017646	Symbiochloris symbiontica strain SAG 2099 18S ribosomal RNA gene, partial sequence; internal transcribed spacer 1, 5.8S ribosomal RNA gene, and internal transcribed spacer 2, complete sequence; and 26S ribosomal RNA gene, partial sequence	8.0675e-91	89,2	64.7
Trebouxia	Trebouxiophyceae	5d8d34d7f65568a18205c7e79cac21e4263f7371	TGAACGCAAATTGCGCTCGAGGCTTCGGCCAAGAGCATGTCTGCCTCAGCGTCGGCTACTACCCTCAACTAAGTTTCCTATGAAAGACTAGGGGATGCCAGTTGGATTTGGCCGTCCGGTTTGCCTTTCAGGCTGCCGGTCAGCTGAAATACATTCACGCTGTGGAAGCTGCTTTCCCCTAAAAAGGAAAGCCGAGTTCCGATTTGGTAGGTGACCTTTGCCGGTTGCATGCCTTCGTTGCTCGCAAAAGCTTTCATGAAAGCGTGTGCAGGACGCCTTTTGGCTTTCGACCTGAGGTCAGGCAAGAACACCCGCTGAACTTAA	315	6.17284e-07	MW836796	Trebouxia cretacea voucher TcretaCR1 internal transcribed spacer 1, partial sequence; 5.8S ribosomal RNA gene and internal transcribed spacer 2, complete sequence; and large subunit ribosomal RNA gene, partial sequence	8.83246e-121	92,0	72.8
Trebouxia	Trebouxiophyceae	18a7959d1856e726e2a38de6c255bc6c23a0088a	TGAACGCAAATTGCGCTCGAGGCTTCGGCCAAGAGCATGTCTGCCTCAGCGTCGGCTACTACCCTCAACTAAGTTTCCTATGAAAGACTAGGGGATGCCAGTTGGATTTGGCCGTCCGGTTTGCCTTTCAGGCTGCCGGTCAGCTGAAATACATTCACGCTTTAAGAGCTGCTTTCCCTTCGGGAAAGGCGAGTTCCGATTTGGTAGGTGACCTTTGCCGGTTGCATGCCTTCGTTGCCCGCTATGCTCTCAACTGCGCTGTGCAGGACGCCTTTTGGCTTTCGACCTGAGGTCAGGCAAGAACACCCGCTGAACTTAA	352	6.26959e-07	GQ375323	Trebouxia jamesii isolate 1436_Is1_49 internal transcribed spacer 1, partial sequence; 5.8S ribosomal RNA gene and internal transcribed spacer 2, complete sequence; and 28S ribosomal RNA gene, partial sequence	1.83936e-132	94,7	71.7
Trebouxia	Trebouxiophyceae	f56cd0da2eb30489077d7561c71f24c4df739d85	TGAACGCAAATTGCGCTCGAGGCTTCGGCCAAGAGCATGTCTGCCTCAGCGTCGGCTACTACCCTCAACTAAGTTTCCTATGAAAGACTAGGGGATGCCAGTTGGATTTGGCCGTCCGGTTTGCCTTTCAGGCTGCCGGTCAGCTGAAATACATTCACGCTTTGGGGGCTGCTTTCCTTGAAAGGCTACTTTCAAGGGGAGGCGAGTTCCGATTTGGTAGGTGACCTTTGCCGGTTGCATGCCTTCGTTGCCCGCTATGCTCTCAATTGCGTTGTGCAGGACGCCTTTTGGCTTTCGACCTGAGGTCAGGCAAGAACACCCGCTGAACTTAA	1559	6.0241e-07	KJ754305	Trebouxia sp. 1 LM-2014 isolate L1187 internal transcribed spacer 1, partial sequence; 5.8S ribosomal RNA gene and internal transcribed spacer 2, complete sequence; and 28S ribosomal RNA gene, partial sequence	6.67789e-157	97,9	74.6
Trebouxia	Trebouxiophyceae	013c57981d2ce286924fb64b2e878ebd11f02cdd	TGAACGCAAATTGCGCTCGAGGCTTCGGCCAAGAGCATGTCTGCCTCAGCGTCGGCTACTACCCTCAACTAAGTTTCCTATGAAAGACTAGGGGATGCCAGTTGGATATGGCAGTCCGGTTTGCCTTTCAGGTTGCCGGTCAGCTGAAATATATTCACGCTCTGGGGGCTGCTTTCCTTGAAAGGCTACTTTCAAGGGGAGGCGAGTTCCGATTTGGTAGGTGACCTTTGCCGGTTACATGCCTTCGTTGCTCGCTAAGCTTCCCAATAGTCGTTGTGCAGGACGCCTTTTGGCTTTCGACCTGAGATCAGGCAAGGCTACCCGCTGAACTTAA	1014	5.98802e-07	KJ754325	Trebouxia sp. 1 LM-2014 isolate L1655 internal transcribed spacer 1, partial sequence; 5.8S ribosomal RNA gene and internal transcribed spacer 2, complete sequence; and 28S ribosomal RNA gene, partial sequence	1.84294e-167	99,1	75.1
Trebouxia	Trebouxiophyceae	481e33692750df0fa63a041ce1072ff1d8246d92	TGAACGCAAATTGCGCTCGAGGCCTCGGCCAAGAGCATGTCTGCCTCAGCGTCGGCTACTACCCTCAACCAAATTTCATTGGTGAACTCCGATGAAAGGCAGTTGGATCTGGCCGTCCGGTTTGCCTTTTGGGTTGCCGGTCAGCTGAAATACATTCACGCTTTGAGAGCTGCTTTCCTTTCCGGAAAGGCGAGTTCCGATTTGGTAGGTGACCTTTGCCGGTTGCATGCCTTCGTTGCCCGCTATGCTCTCAATTGCGTTGTGCAGGACGCCTTTTGGCTTTCGACCTGAGGTCAGGCAAGAACACCCGCTGAACTTAA	15472	6.25e-07	MN412817	Trebouxia sp. L-23632 voucher UGDA:L-23632 T small subunit ribosomal RNA gene, partial sequence; internal transcribed spacer 1, 5.8S ribosomal RNA gene, and internal transcribed spacer 2, complete sequence; and large subunit ribosomal RNA gene, partial sequence	1.0557e-164	100,0	71.9
Trebouxia	Trebouxiophyceae	509c63a43f057e04f1c2706a8cca4fd21ef7fde8	TGAACGCAAATTGCGCTCGAGGCTTCGGCCAAGAGCATGTCTGCCTCAGCGTCGGCTACTACCCTCAACTAAGTTTCCTATGAAAGACTAGGGGATGCCAGTTGGATTTGGCCGTCCGGTTTGCCTTTCAGGCTGCCGGTCAGCTGAAATACATTCACGCTTTGAGAGCTGCTTTCCTTTCCGGAAAGGCGAGTTCCGATTTGGTAGGTGACCTTTGCCGGTTGCATGCCTTCGTTGCCCGCTATGCTCTCAATTGCGTTGTGCAGGACGCCTTTTGGCTTTCGACCTGAGGTCAGGCAAGAACACCCGCTGAACTTAA	1772	6.26959e-07	MN412817	Trebouxia sp. L-23632 voucher UGDA:L-23632 T small subunit ribosomal RNA gene, partial sequence; internal transcribed spacer 1, 5.8S ribosomal RNA gene, and internal transcribed spacer 2, complete sequence; and large subunit ribosomal RNA gene, partial sequence	8.54532e-131	94,4	71.7
Trebouxia	Trebouxiophyceae	908efa0801f33c9d6a15f41686086e01936030ec	TGAACGCAAATTGCGCTCGAGGCCTCGGCCAAGAGCATGTCTGCCTCAGCGTCGGCTACTACCCTCAACCAAATTTCATTGGTGAACTCCGATGAAAGGCAGTTGGATCTGGCCGTCCGGTTTGCCTTTTGGGTTGCCGGTCAGCTGAAATACATTCACGCTTTGAGAGCTGCTTTCCTTTCCGGAAAGGCGAGTTCCGATTTGGTAGGTGACCTTTGCCGGTTACATGCCTTCGTTGCTCGCTAAGCTTCCCAGTAGTCGATGTGCAGGACGCCTTTTGGCTTTCGACCTGAGGTCAGGCAAGAACACCCGCTGAACTTAA	1436	6.21118e-07	MN412817	Trebouxia sp. L-23632 voucher UGDA:L-23632 T small subunit ribosomal RNA gene, partial sequence; internal transcribed spacer 1, 5.8S ribosomal RNA gene, and internal transcribed spacer 2, complete sequence; and large subunit ribosomal RNA gene, partial sequence	3.02363e-150	97,2	72.4
Trebouxia	Trebouxiophyceae	b2c6f931cb0cc9e01b7557f3a52a7d418b1ecf10	TGAACGCAAATTGCGCTCGAGGCCTCGGCCAAGAGCATGTCTGCCTCAGCGTCGGCTACTACCCTCAACCAAATTTCATTGGTGAACTCCGATGAAAGGCAGTTGGATCTGGCCGTCCGGTTTGCCTTTTGGGTTGCCGGTCAGCTGAAATACATTCACGCTTTGAGAGCTGCTTTCCTTTCCGGAAAGGCGAGTTCCGATTTGGTAGGTGACCTTTGCCGGTTGCATGCCTTCGTTGCTCGCAAAAGCTTTCATGAAAGCGTGTGCAGGACGCCTTTTGGCTTTCGACCTGAGGTCAGGCAAGAACACCCGCTGAACTTAA	1139	6.21118e-07	MN412817	Trebouxia sp. L-23632 voucher UGDA:L-23632 T small subunit ribosomal RNA gene, partial sequence; internal transcribed spacer 1, 5.8S ribosomal RNA gene, and internal transcribed spacer 2, complete sequence; and large subunit ribosomal RNA gene, partial sequence	1.40676e-148	97,2	72.4
Trebouxia	Trebouxiophyceae	e83b39074bb8694b7cdaacf117e25857521b0ce0	TGAACGCAAATTGCGCTCGAGGCCTCGGCCAAGAGCATGTCTGCCTCAGCGTCGGCTACTACCCTCAACCAAATTTCATTGGTGAACTCCGATGAAAGGCAGTTGGATCTGGCCGTCCGGTTTGCCTTTTGGGTTGCCGGTCAGCTGAAATACATTCACGCTGTGGAAGCTGCTTTCCCCTAAAAAGGAAAGCCGAGTTCCGATTTGGTAGGTGACCTTTGCCGGTTGCATGCCTTCGTTGCTCGCAAAAGCTTTCATGAAAGCGTGTGCAGGACGCCTTTTGGCTTTCGACCTGAGGTCAGGCAAGAACACCCGCTGAACTTAA	553	6.15385e-07	MN412817	Trebouxia sp. L-23632 voucher UGDA:L-23632 T small subunit ribosomal RNA gene, partial sequence; internal transcribed spacer 1, 5.8S ribosomal RNA gene, and internal transcribed spacer 2, complete sequence; and large subunit ribosomal RNA gene, partial sequence	8.7385e-131	93,8	73
Trebouxia	Trebouxiophyceae	03953be62a8d9da75e8d9e78d8a90400a7093178	TGAACGCATATTGCGGTCGAGGCTTCGGCCAAGACCATGTCTGCCTCAGCGTCGGCTACTACCCTCAACCAAATTTCATTGGTGAACTCCGATGAAAGGCAGTTGGATCTGGCCGTCCGGTTTGCCTTTTGGGTTGCCGGTCAGCTGAAATACATTCACGCTTTGAGAGCTGCTTTCCTTTCCGGAAAGGCGAGTTCCGATTTGGTAGGTGACCTTTGCCGGTTGCATGCCTTCGTTGCCCGCTATGCTCTCAATTGCGTTGTGCAGGACGCCTTTTGGCTTTCGACCTGAGGTCAGGCAAGAACACCCGCTGAACTTAA	608	6.25e-07	MN412817	Trebouxia sp. L-23632 voucher UGDA:L-23632 T small subunit ribosomal RNA gene, partial sequence; internal transcribed spacer 1, 5.8S ribosomal RNA gene, and internal transcribed spacer 2, complete sequence; and large subunit ribosomal RNA gene, partial sequence	4.95375e-158	98,8	71.9
Trebouxia	Trebouxiophyceae	9096891edfd6e11607cb2ddf31271c1e71d8be57	TGAACGCAAATTGCGCTCGAGGCCTCGGCCAAGAGCATGTCTGCCTCAGCGTCGGCTACTACCCTCAACCAAATTTCATTGGTGAACTCCGATGAAAGGCAGTTGGATCTGGCCGTCCGGTTTGCCTTTTGGGTTGCCGGTCAGCTGAAATACATTCACGCTTTGAGAGCTGCTTTCCTTTCCGGAAAGGCGAGTTCCGATTTGGTAGGTGACCTTTGCCGGTTGCATGCCTTCGTTGCCCGCTATGCTCTCAATTGCGTTGTGCAGGACGCCTTTTGGCTTTCGACCTGAGATCAGGCAAGGCTACCCGCTGAACTTAA	395	6.25e-07	MN412817	Trebouxia sp. L-23632 voucher UGDA:L-23632 T small subunit ribosomal RNA gene, partial sequence; internal transcribed spacer 1, 5.8S ribosomal RNA gene, and internal transcribed spacer 2, complete sequence; and large subunit ribosomal RNA gene, partial sequence	4.95375e-158	98,8	71.9
Trebouxia	Trebouxiophyceae	0d3f657211ba08c5e317a8455ba02462d4a96bc1	TGAACGCAAATTGCGCTCGAGGCCTCGGCCAAGAGCATGTCTGCCTCAGCGTCGGCTACTACCCTCAACCAAATTTCATTGGTGAACTCCGATGAAAGGCAGTTGGATCTGGCCGTCCGGTTTGCCTTTTGGGTTGCCGGTCAGCTGAAATACATTCACGCTTTGGGGGCTGCTTTCCTTGAAAGGCTACTTTCAAGGGGAGGCGAGTTCCGATTTGGTAGGTGACCTTTGCCGGTTGCATGCCTTCGTTGCCCGCTATGCTCTCAATTGCGTTGTGCAGGACGCCTTTTGGCTTTCGACCTGAGGTCAGGCAAGAACACCCGCTGAACTTAA	214	6.00601e-07	MN412817	Trebouxia sp. L-23632 voucher UGDA:L-23632 T small subunit ribosomal RNA gene, partial sequence; internal transcribed spacer 1, 5.8S ribosomal RNA gene, and internal transcribed spacer 2, complete sequence; and large subunit ribosomal RNA gene, partial sequence	1.14792e-139	94,9	74.8
Trebouxia	Trebouxiophyceae	7ad1f2194ff13374ac01d900beb6e1070a38c3a3	TGAACGCAAATTGCGCTCGAGGCTTCGGCCAAGAGCATGTCTGCCTCAGCGTCGGCTTACTACCCTCAACCAATTCCTTTATGGGTAATTGATTGGAGCTGGCTTTCCGGTGTTCCGACTAGGTTGCCGGTTAGCTGAAAAACATTCACGCTGTGGAAGCTGCTTTCCCCTAAAAAGGAAAGCCGAGTTCCGATTTGGTAGGTGACCTTTGCCGGTTGCATGCCTTCGTTGCTCGCAAAAGCTTTCATGAAAGCGTGTGCAGGACGCCTTTTGGCTTTCGACCTGAGGTCAGGCAAGAACACCCGCTGAACTTAA	21413	6.34921e-07	MN397035	Trebouxia sp. OTU A11 voucher 17776 internal transcribed spacer 1, partial sequence; 5.8S ribosomal RNA gene and internal transcribed spacer 2, complete sequence; and large subunit ribosomal RNA gene, partial sequence	6.24223e-162	100,0	70.8
Trebouxia	Trebouxiophyceae	f7fdf3115fd6bc19fd2980b3de853e62552173c6	TGAACGCAAATTGCGCTCGAGGCTTCGGCCAAGAGCATGTCTGCCTCAGCGTCGGCTTACTACCCTCAACCAATTCCTTTATGGGTAATTGATTGGAGCTGGCTTTCCGGTGTTCCGACTAGGTTGCCGGTTAGCTGAAAAACATTCACGCTGTGGAAGCTGCTTTCCCCTAAAAAGGAAAGCCGAGTTCCGATTTGGTAGGTGACCTTTGCCGGTTGCATGCCTTCGTTGCCCGCTATGCTCTCAATTGCGTTGTGCAGGACGCCTTTTGGCTTTCGACCTGAGGTCAGGCAAGAACACCCGCTGAACTTAA	1281	6.38978e-07	MN397035	Trebouxia sp. OTU A11 voucher 17776 internal transcribed spacer 1, partial sequence; 5.8S ribosomal RNA gene and internal transcribed spacer 2, complete sequence; and large subunit ribosomal RNA gene, partial sequence	1.06087e-144	97,8	70.3
Trebouxia	Trebouxiophyceae	61d0fb9599ea11e975935c791274ddac7f6aa00a	TGAACGCAAATTGCGCTCGAGGCTTCGGCCAAGAGCATGTCTGCCTCAGCGTCGGCTTACTACCCTCAACCAATTCCTTTATGGGTAATTGATTGGAGCTGGCTTTCCGGTGTTCCGACTAGGTTGCCGGTTAGCTGAAAAACATTCACGCTGTGGAAGCTGCTTTCCCCTAAAAAGGAAAGCCGAGTTCCGATTTGGTAGGTGACCTTTGCCGGTTACATGCCTTCGTTGCTCGCTAAGCTTCCCAGTAGTCGATGTGCAGGACGCCTTTTGGCTTTCGACCTGAGGTCAGGCAAGAACACCCGCTGAACTTAA	1210	6.34921e-07	MN397035	Trebouxia sp. OTU A11 voucher 17776 internal transcribed spacer 1, partial sequence; 5.8S ribosomal RNA gene and internal transcribed spacer 2, complete sequence; and large subunit ribosomal RNA gene, partial sequence	2.97082e-145	97,1	70.8
Trebouxia	Trebouxiophyceae	b3b7343baa81eb7cc1e374544ec3d9f0e4fc0900	TGAACGCAAATTGCGCTCGAGGCTTCGGCCAAGAGCATGTCTGCCTCAGCGTCGGCTTACTACCCTCAACCAATTCCTTTATGGGTAATTGATTGGAGCTGGCTTTCCGGTGTTCCGACTAGGTTGCCGGTTAGCTGAAAAACATTCACGCTGTGGAAGCTGCTTTCCCCTAAAAAGGAAAGCCGAGTTCCGATTTGGTAGGTGACCTTTGCCGGTTGCATGCCTTCGTTGCTCGCAAAAGCTTTCATGAAAGCGTGTGCAGGACGCCTTTTGGCTTTCGACCTGAGATCAGGCAAGGCTACCCGCTGAACTTAA	843	6.34921e-07	MN397035	Trebouxia sp. OTU A11 voucher 17776 internal transcribed spacer 1, partial sequence; 5.8S ribosomal RNA gene and internal transcribed spacer 2, complete sequence; and large subunit ribosomal RNA gene, partial sequence	2.92908e-155	98,7	70.8
Trebouxia	Trebouxiophyceae	4540c18858d5e4302ba944238fd63a45d54fc7fa	TGAACGCAAATTGCGCTCGAGGCTTCGGCCAAGAGCATGTCTGCCTCAGCGTCGGCTTACTACCCTCAACCAATTCCTTTATGGGTAATTGATTGGAGCTGGCTTTCCGGTGTTCCGACTAGGTTGCCGGTTAGCTGAAATACATTCACGCTTTGAGAGCTGCTTTCCTTTCCGGAAAGGCGAGTTCCGATTTGGTAGGTGACCTTTGCCGGTTGCATGCCTTCGTTGCCCGCTATGCTCTCAATTGCGTTGTGCAGGACGCCTTTTGGCTTTCGACCTGAGGTCAGGCAAGAACACCCGCTGAACTTAA	375	6.45161e-07	MN397035	Trebouxia sp. OTU A11 voucher 17776 internal transcribed spacer 1, partial sequence; 5.8S ribosomal RNA gene and internal transcribed spacer 2, complete sequence; and large subunit ribosomal RNA gene, partial sequence	1.39647e-123	94,8	69.7
Trebouxia	Trebouxiophyceae	24bf2019f24e2160667fe446715942e69307f01e	TGAACGCATATTGCGGTCGAGCCTCGGTTCGACCATGTCTGCCTCAGCGTCGGCTTACTACCCTCAACCAATTCCTTTATGGGTAATTGATTGGAGCTGGCTTTCCGGTGTTCCGACTAGGTTGCCGGTTAGCTGAAAAACATTCACGCTGTGGAAGCTGCTTTCCCCTAAAAAGGAAAGCCGAGTTCCGATTTGGTAGGTGACCTTTGCCGGTTGCATGCCTTCGTTGCTCGCAAAAGCTTTCATGAAAGCGTGTGCAGGACGCCTTTTGGCTTTCGACCTGAGGTCAGGCAAGAACACCCGCTGAACTTAA	247	6.38978e-07	MN397035	Trebouxia sp. OTU A11 voucher 17776 internal transcribed spacer 1, partial sequence; 5.8S ribosomal RNA gene and internal transcribed spacer 2, complete sequence; and large subunit ribosomal RNA gene, partial sequence	2.28548e-146	97,8	70.3
Trebouxia	Trebouxiophyceae	6c1ba3d26f0d837379463206f1d217a6cedc4aeb	TGAACGCAAATTGCGCTCGAGGCCTCGGCCTAGAGCATGTCTGCCTCAGCGTCGGCTACTACCCTCAACTAAATTTCATTGGTGAACTCCGATGAAAGGCAGTTGGATCTGGCCGTCCGGTTTGCCTTTTGGGTTGCCGGTCAGCTGAAATACATTCACGCTTTAAGAGCTGCTTTCCCTTCGGGAAAGGCGAGTTCCGATTTGGTAGGTGACCTTTGCCGGTTGCATGCCTTCGTTGCCCGCTATGCTCTCAACTGCGCTGTGCAGGACGCCTTTTGGCTTTCGACCTGAGGTCAGGCAAGAACACCCGCTGAACTTAA	3408	6.25e-07	MN412818	Trebouxia sp. OTU S02 voucher UGDA:L-24319 T small subunit ribosomal RNA gene, partial sequence; internal transcribed spacer 1, 5.8S ribosomal RNA gene, and internal transcribed spacer 2, complete sequence; and large subunit ribosomal RNA gene, partial sequence	1.0557e-164	100,0	71.9
Trebouxia	Trebouxiophyceae	3416bffe9d2d2bb9621815a2a449fdfec3cd6d53	TGAACGCAAATTGCGCTCGAGGCTTCGGCCAAGAGCATGTCTGCCTCAGCGTCGGCTACTACCCTCAACTAAGTTTCCTATGAAAGACTAGGGGATGCCAGTTGGATATGGCCGTCCGGTTTGCCTTTTAGCTTGCCGGTCAGCTGAAATACATTCACGCTTTGGGGGCTGCTTTCCTTGAAAGGCTACTTTCAAAGGGAGGCGAGTTCCGACTTGGTAGGTGACCTTTGCCGGTTACATGCCTTCGTTGCTCGCTAAGCTTCCCAGTAGTCGTTGTGCAGGACGCCTTTTGGCTTTCGACCTGAGGTCAGGCAAGAACACCCGCTGAACTTAA	156932	5.98802e-07	AJ969568	Trebouxia sp. P-198-IIa 18S rRNA gene (partial), ITS1, 5.8S rRNA gene, ITS2 and 26S rRNA gene (partial), isolate P-198-IIa	1.82731e-172	100,0	75.1
Trebouxia	Trebouxiophyceae	efc78c12b5fd063ec8ca6c3640fe4e7bef112fb3	TGAACGCAAATTGCGCTCGAGGCTTCGGCCAAGAGCATGTCTGCCTCAGCGTCGGCTACTACCCTCAACTAAGTTTCCTATGAAAGACTAGGGGATGCCAGTTGGATATGGCCGTCCGGTTTGCCTTTTAGCTTGCCGGTCAGCTGAAATACATTCACGCTTTGGGGGCTGCTTTCCTTGAAAGGCTACTTTCAAAGGGAGGCGAGTTCCGACTTGGTAGGTGACCTTTGCCGGTTACATGCCTTCGTTGCTCGCTAAGCTTCCCAGTAGTCGTTGTGCAGGACGCCTTTTGGCTTTCGACCTGAGATCAGGCAAGGCTACCCGCTGAACTTAA	1003	5.98802e-07	AJ969568	Trebouxia sp. P-198-IIa 18S rRNA gene (partial), ITS1, 5.8S rRNA gene, ITS2 and 26S rRNA gene (partial), isolate P-198-IIa	8.57439e-166	98,8	75.1
Trebouxia	Trebouxiophyceae	974e4d0a04397a2790756051cb51d3d19a611589	TGAACGCATATTGCGGTCGAGCCTCGGTTCGACCATGTCTGCCTCAGCGTCGGCTACTACCCTCAACTAAGTTTCCTATGAAAGACTAGGGGATGCCAGTTGGATATGGCCGTCCGGTTTGCCTTTTAGCTTGCCGGTCAGCTGAAATACATTCACGCTTTGGGGGCTGCTTTCCTTGAAAGGCTACTTTCAAAGGGAGGCGAGTTCCGACTTGGTAGGTGACCTTTGCCGGTTACATGCCTTCGTTGCTCGCTAAGCTTCCCAGTAGTCGTTGTGCAGGACGCCTTTTGGCTTTCGACCTGAGGTCAGGCAAGAACACCCGCTGAACTTAA	533	6.0241e-07	AJ969568	Trebouxia sp. P-198-IIa 18S rRNA gene (partial), ITS1, 5.8S rRNA gene, ITS2 and 26S rRNA gene (partial), isolate P-198-IIa	6.67789e-157	97,9	74.6
Trebouxia	Trebouxiophyceae	cb73da4b4828ba7e2b0a2bbe1f4892c1bd59629e	TGAACGCAAATTGCGCTCGAGGCTTCGGCCAAGAGCATGTCTGCCTCAGCGTCGGCTACTACCCTCAACTAAGTTTCCTATGAAAGACTAGGGGATGCCAGTTGGATTTGGCCGTCCGGTTTGCCTTTCAGGCTGCCGGTCAGCTGAAATACATTCACGCTTTGGGGGCTGCTTTCCTTGAAAGGCTACTTTCAAGGGGAGGCGAGTTCCGATTTGGTAGGTGACCTTTGCCGGTTACATGCCTTCGTTGCTCGCTAAGCTTCCCAGTAGTCGATGTGCAGGACGCCTTTTGGCTTTCGACCTGAGGTCAGGCAAGAACACCCGCTGAACTTAA	15215	5.98802e-07	AJ969573	Trebouxia sp. P-218-Ia 18S rRNA gene (partial), ITS1, 5.8S rRNA gene, ITS2 and 26S rRNA gene (partial), isolate P-218-Ia	2.36377e-171	100,0	74.6
Trebouxia	Trebouxiophyceae	e282b7bb8bb7bd7c7eaaf0c5565776ffec90906c	TGAACGCAAATTGCGCTCGAGGCCTCGGCCAAGAGCATGTCTGCCTCAGCGTCGGCTACTACCCTCAACCAAATTTCATTGGTGAACTCCGATGAAAGGCAGTTGGATCTGGCCGTCCGGTTTGCCTTTTGGGTTGCCGGTCAGCTGAAATACATTCACGCTTTGGGGGCTGCTTTCCTTGAAAGGCTACTTTCAAGGGGAGGCGAGTTCCGATTTGGTAGGTGACCTTTGCCGGTTACATGCCTTCGTTGCTCGCTAAGCTTCCCAGTAGTCGATGTGCAGGACGCCTTTTGGCTTTCGACCTGAGGTCAGGCAAGAACACCCGCTGAACTTAA	1790	5.97015e-07	AJ969573	Trebouxia sp. P-218-Ia 18S rRNA gene (partial), ITS1, 5.8S rRNA gene, ITS2 and 26S rRNA gene (partial), isolate P-218-Ia	5.35638e-138	94,3	74.8
Trebouxia	Trebouxiophyceae	44b1a6024432c88a5db0898ae592588d3848b21e	TGAACGCAAATTGCGCTCGAGGCTTCGGCCAAGAGCATGTCTGCCTCAGCGTCGGCTACTACCCTCAACTAAGTTTCCTATGAAAGACTAGGGGATGCCAGTTGGATTTGGCCGTCCGGTTTGCCTTTCAGGCTGCCGGTCAGCTGAAATACATTCACGCTTTGGGGGCTGCTTTCCTTGAAAGGCTACTTTCAAGGGGAGGCGAGTTCCGATTTGGTAGGTGACCTTTGCCGGTTGCATGCCTTCGTTGCTCGCAAAAGCTTTCATGAAAGCGTGTGCAGGACGCCTTTTGGCTTTCGACCTGAGGTCAGGCAAGAACACCCGCTGAACTTAA	1183	5.98802e-07	AJ969573	Trebouxia sp. P-218-Ia 18S rRNA gene (partial), ITS1, 5.8S rRNA gene, ITS2 and 26S rRNA gene (partial), isolate P-218-Ia	1.12497e-154	97,3	74.6
Trebouxia	Trebouxiophyceae	de004588fd424504a816aef5a7eba34e61ad4876	TGAACGCAAATTGCGCTCGAGGCTTCGGCCAAGAGCATGTCTGCCTCAGCGTCGGCTACTACCCTCAACTAAGTTTCCTATGAAAGACTAGGGGATGCCAGTTGGATTTGGCCGTCCGGTTTGCCTTTCAGGCTGCCGGTCAGCTGAAATACATTCACGCTTTGGGGGCTGCTTTCCTTGAAAGGCTACTTTCAAGGGGAGGCGAGTTCCGATTTGGTAGGTGACCTTTGCCGGTTACATGCCTTCGTTGCTCGCTAAGCTTCCCAGTAGTCGATGTGCAGGACGCCTTTTGGCTTTCGACCTGAGATCAGGCAAGGCTACCCGCTGAACTTAA	775	5.98802e-07	AJ969573	Trebouxia sp. P-218-Ia 18S rRNA gene (partial), ITS1, 5.8S rRNA gene, ITS2 and 26S rRNA gene (partial), isolate P-218-Ia	1.10917e-164	98,8	74.6
Trebouxia	Trebouxiophyceae	aad78f379092dbbabfc0b41fb439b13d9962e3d0	TGAACGCAAATTGCGCTCGAGGCTTCGGCCAAGAGCATGTCTGCCTCAGCGTCGGCTACTACCCTCAACTAAGTTTCCTATGAAAGACTAGGGGATGCCAGTTGGATTTGGCCGTCCGGTTTGCCTTTCAGGCTGCCGGTCAGCTGAAATACATTCACGCTTTGAGAGCTGCTTTCCTTTCCGGAAAGGCGAGTTCCGATTTGGTAGGTGACCTTTGCCGGTTACATGCCTTCGTTGCTCGCTAAGCTTCCCAGTAGTCGATGTGCAGGACGCCTTTTGGCTTTCGACCTGAGGTCAGGCAAGAACACCCGCTGAACTTAA	269	6.23053e-07	AJ969573	Trebouxia sp. P-218-Ia 18S rRNA gene (partial), ITS1, 5.8S rRNA gene, ITS2 and 26S rRNA gene (partial), isolate P-218-Ia	3.96241e-139	98,7	71.7
Trebouxia	Trebouxiophyceae	e0df4c27bc886bbb2916ecf77d6e820f8703917e	TGAACGCAAATTGCGCTCGAGGCTTCGGCCAAGAGCATGTCTGCCTCAGCGTCGGCTTACTACCCTCAACCAATTCCTTTATGGGTAATTGATTGGAGCTGGCTTTCCGGTGTTCCGACTAGGTTGCCGGTTAGCTGAAAAACATTCACGCTTTGGGGGCTGCTTTCCTTGAAAGGCTACTTTCAAGGGGAGGCGAGTTCCGATTTGGTAGGTGACCTTTGCCGGTTACATGCCTTCGTTGCTCGCTAAGCTTCCCAGTAGTCGATGTGCAGGACGCCTTTTGGCTTTCGACCTGAGGTCAGGCAAGAACACCCGCTGAACTTAA	287	6.15385e-07	AJ969573	Trebouxia sp. P-218-Ia 18S rRNA gene (partial), ITS1, 5.8S rRNA gene, ITS2 and 26S rRNA gene (partial), isolate P-218-Ia	6.90018e-117	93,5	72.6
Trebouxia	Trebouxiophyceae	50f88fd78e906d10aa85386daa552a6a5a9dccde	TGAACGCAAATTGCGCTCGAGGCTTCGGCCAAGAGCATGTCTGCCTCAGCGTCGGCTACTACCCTCAACTAAGTTTCCTATGAAAGACTAGGGGATGCCAGTTGGATATGGCAGTCCGGTTTGCCTTTCAGGTTGCCGGTCAGCTGAAATATATTCACGCTCTGGGGGCTGCTTTCCTTGAAAGGCTACTTTCAAGGGGAGGCGAGTTCCGATTTGGTAGGTGACCTTTGCCGGTTACATGCCTTCGTTGCTCGCTAAGCTTCCCAATAGTCGTTGTGCAGGACGCCTTTTGGCTTTCGACCTGAGGTCAGGCAAGAACACCCGCTGAACTTAA	100499	5.98802e-07	MK005094	Trebouxia sp. S3F4-46 internal transcribed spacer 1, 5.8S ribosomal RNA gene, and internal transcribed spacer 2, complete sequence	1.82731e-172	100,0	75.1
Trebouxia	Trebouxiophyceae	8dcd2a2dc9273fda0704167ff60dd7487bcd4c9d	TGAACGCATATTGCGGTCGAGCCTCGGTTCGACCATGTCTGCCTCAGCGTCGGCTACTACCCTCAACTAAGTTTCCTATGAAAGACTAGGGGATGCCAGTTGGATATGGCAGTCCGGTTTGCCTTTCAGGTTGCCGGTCAGCTGAAATATATTCACGCTCTGGGGGCTGCTTTCCTTGAAAGGCTACTTTCAAGGGGAGGCGAGTTCCGATTTGGTAGGTGACCTTTGCCGGTTACATGCCTTCGTTGCTCGCTAAGCTTCCCAATAGTCGTTGTGCAGGACGCCTTTTGGCTTTCGACCTGAGGTCAGGCAAGAACACCCGCTGAACTTAA	1841	6.0241e-07	MK005094	Trebouxia sp. S3F4-46 internal transcribed spacer 1, 5.8S ribosomal RNA gene, and internal transcribed spacer 2, complete sequence	6.66823e-157	97,9	74.6
Trebouxia	Trebouxiophyceae	8f71dae1a633a66a995be3d55cee54d92773d2af	TGAACGCAAATTGCGCTCGAGGCTTCGGCCAAGAGCATGTCTGCCTCAGCGTCGGCTACTACCCTCAACTAAGTTTCCTATGAAAGACTAGGGGATGCCAGTTGGATATGGCAGTCCGGTTTGCCTTTCAGGTTGCCGGTCAGCTGAAATATATTCACGCTCTGGGGGCTGCTTTCCTTGAAAGGGGAGGCGAGTTCCGATTTGGTAGGTGACCTTTGCCGGTTACATGCCTTCGTTGCTCGCTAAGCTTCCCAATAGTCGTTGTGCAGGACGCCTTTTGGCTTTCGACCTGAGGTCAGGCAAGAACACCCGCTGAACTTAA	232	6.21118e-07	MK005094	Trebouxia sp. S3F4-46 internal transcribed spacer 1, 5.8S ribosomal RNA gene, and internal transcribed spacer 2, complete sequence	3.9204e-149	100,0	72.4
Chlamydomonas	Chlorophyceae	026cdeea157d36c49e028328691843dbed239524	TGAACGCATATTGCGCTGGCGGCCTCGGCCAACAGCATGTCTGCCTCAGCGTCGGGTTTATATCGCTCCCCCTTCCCTCCTCTCTCTTCATCTTCTTGATAGAGAGCTGGCGGTGGAAGGTTTGGTGCGGATCTGGCCATTCCAATCGACACTGTACGAAGGCTCTCCTCCTCTCACCAGAAGAAGAACCCTTCCTACCTAAGTATGTGACCTGGATTGGCTGAAGAACAGAGGCTAGCTCAAGGACCCGTTAAGGGCCGCATCTGGGTAGGCAGCTTCACCGCTCGCTTCTAGTTGCTGGCTTGGGACCATGGACTTGGCCATCAAAACAGGAAACCATAAACCTTTATATCTCGACCTGAGCTCAGGCAAGAACACCCGCTGAACTTAA	487	5.11509e-07	JX088396	Chlamydomonadales sp. AB-2012 18S ribosomal RNA gene, partial sequence; internal transcribed spacer 1, 5.8S ribosomal RNA gene, and internal transcribed spacer 2, complete sequence; and 28S ribosomal RNA gene, partial sequence	3.36375e-46	88,3	40.4

## Sheet: Table S3
Table S3 Genera detected by metabarcoding in free-living algal communities and the number of reads per locality. For the family Ulotrichaceae, genera could not be reliably distinguished based on ITS2 sequences; therefore, read counts were summed at the family level.
	Bornholm Nexo	Bornholm Balka	Kullaberg Josefinelust	Kullaberg Ransvik	Laxvik	Barsebäckshamn
Ulvophyceae
Pseudendoclonium	81528	53909	186223	263111	119596	199167
Blidingia	0	0	341	0	0	0
Halofilum	0	11444	36325	153	0	3236
Hazenia	0	0	0	70	0	0
Lithotrichon	0	2316	0	0	0	0
Paulbroadya	0	102	5084	76	0	2333
Pseudendoclonium-like	0	11689	0	0	0	0
Ulotrichaceae	132586	15	159398	11524	186862	109644
Trebouxiophyceae
Apatococcus	0	0	0	0	61	0
Desmococcus	8592	3800	0	0	0	32
Diplosphaera	0	0	1609	240	0	1112
Chlorella	0	0	0	245	0	0
Chloroidium	0	0	0	70	0	0
Prasiola	0	0	0	0	0	11330
Symbiochloris	0	0	158	0	0	0
Trebouxia	21185	0	6091	0	23141	40405
Chlorophyceae
Chlamydomonas	0	0	0	0	134	0
